# Supplementary material for: Contrasting patterns of evolutionary constraint and novelty revealed by comparative sperm proteomic analysis in Lepidoptera
Source: BMC Genomics. 2017 Dec 2;18:931. doi: 10.1186/s12864-017-4293-2 (PMC5712127; doi:10.1186/s12864-017-4293-2)
Supplement: Supplementary file 1 — Functional Information- Predicted functions of Monarch proteins curated using Uniprot and Blast2GO. (XLSX 29 kb) [file 12864_2017_4293_MOESM1_ESM.xlsx]

## Sheet: Function annotations
OGS2 Gene ID	Function obtained from uniprot	Function obtained from blast2GO
DPOGS200051	Immune-related Hdd1	calponin homology domain-containing protein ddb_g0272472-like
DPOGS200148	Uncharacterized protein	hypothetical protein KGM_02326
DPOGS200150	Tetraspanin E118	tetraspanin 42ee
DPOGS200206	Tfpi protein	tissue factor pathway inhibitor isoform x2
DPOGS200231	Uncharacterized protein	hypothetical protein KGM_13466
DPOGS200283	Putative ATP-binding protein	atp-binding partial
DPOGS200293	Uncharacterized protein	agap009741-pa-like protein
DPOGS200327	Actin 5C, isoform B	actin-5c
DPOGS200328	Actin 5C, isoform B	actin-5c
DPOGS200337	Putative cohesin subunit	coiled-coil domain-containing protein 40
DPOGS200355	Uncharacterized protein	atp synthase subunit mitochondrial
DPOGS200359	Uncharacterized protein	hypothetical protein KGM_00351
DPOGS200377	Uncharacterized protein	atp synthase subunit mitochondrial
DPOGS200384	Mitochondrial dicarboxylate carrier	mitochondrial dicarboxylate carrier
DPOGS200427	Uncharacterized protein	succinate dehydrogenase
DPOGS200465	Uncharacterized protein	hypothetical protein KGM_00615
DPOGS200485	Uncharacterized protein	hypothetical protein KGM_11713
DPOGS200496	Putative non-metastatic cells 5 protein	nucleoside diphosphate kinase homolog 5-like
DPOGS200504	Iron regulatory protein 1	iron-responsive element-binding protein 1
DPOGS200518	Uncharacterized protein	zinc metalloproteinase nas-14-like
DPOGS200548	Aminopeptidase N-like protein	aminopeptidase n-like isoform x1
DPOGS200549	Uncharacterized protein	aminopeptidase n-like protein
DPOGS200638	Uncharacterized protein	camp and camp-inhibited cgmp 3 -cyclic phosphodiesterase 10a-like
DPOGS200647	Uncharacterized protein	protein xap-
DPOGS200723	Peptidyl-prolyl cis-trans isomerase E	peptidyl-prolyl cis-trans isomerase e
DPOGS200759	Uncharacterized protein	hypothetical protein KGM_08081
DPOGS200797	Casein kinase I alpha	casein kinase i alpha
DPOGS200799	V-type proton ATPase subunit B	vacuolar h
DPOGS200858	Acyl carrier protein	nadh dehydrogenase isoform 1
DPOGS200888	NADH dehydrogenase ubiquinone Fe-S 8	nadh dehydrogenase
DPOGS200904	Citrate synthase	probable citrate synthase mitochondrial
DPOGS200908	EF-hand calcium-binding domain-containing protein 1	ef-hand calcium-binding domain-containing protein 1
DPOGS200926	Uncharacterized protein	myosin-11-like isoform x1
DPOGS200969	Uncharacterized protein	abc transporter family c protein abcc2
DPOGS200987	Putative Mitochondrial 2-oxoglutarate/malate carrier protein	mitochondrial 2-oxoglutarate malate carrier
DPOGS200989	Putative Mitochondrial 2-oxoglutarate/malate carrier protein	mitochondrial 2-oxoglutarate malate carrier
DPOGS201094	Uncharacterized protein	probable isocitrate dehydrogenase
DPOGS201095	Isocitrate dehydrogenase	probable isocitrate dehydrogenase
DPOGS201112	Putative Trypsin alpha	trypsin alpha
DPOGS201117	Uncharacterized protein	cytochrome c oxidase polypeptide iv
DPOGS201118	Uncharacterized protein	trypsin-4-like isoform x1
DPOGS201125	Trypsin-1	trypsin 5g1
DPOGS201143	Uncharacterized protein	cilia- and flagella-associated protein 52
DPOGS201223	Uncharacterized protein	iq and aaa domain-containing protein 1-like
DPOGS201261	Uncharacterized protein	isoform f
DPOGS201263	Uncharacterized protein	meiosis-specific nuclear structural protein 1
DPOGS201289	Uncharacterized protein	dynein heavy chain axonemal
DPOGS201311	Uncharacterized protein	serine protease
DPOGS201312	Uncharacterized protein	trypsin alpha-4-like
DPOGS201323	Aspartate aminotransferase (EC 2.6.1.1)	aspartate aminotransferase
DPOGS201379	Uncharacterized protein	dynein heavy chain axonemal
DPOGS201389	Uncharacterized protein	hypothetical protein KGM_21521
DPOGS201402	Mitochondrial ADP/ATP carrier protein	carrier protein
DPOGS201524	Uncharacterized protein	c3 and pzp-like alpha-2-macroglobulin domain-containing protein 8 isoform x3
DPOGS201557	Uncharacterized protein	adenylate kinase isoenzyme 1-like isoform x1
DPOGS201559	Calcium and integrin binding protein CIB	calcium and integrin-binding protein 1-like
DPOGS201597	Uncharacterized protein	protein maats1-like
DPOGS201656	Uncharacterized protein	dynein heavy chain axonemal-like
DPOGS201674	Uncharacterized protein	hypothetical protein KGM_18461
DPOGS201676	Putative NADH dehydrogenase	nadh dehydrogenase
DPOGS201692	Uncharacterized protein	nuclear lamin l1 alpha
DPOGS201709	Uncharacterized protein	upf0704 protein c6orf165 homolog
DPOGS201744	Uncharacterized protein	14-3-3 protein zeta
DPOGS201752	Putative Cullin-associated NEDD8-dissociated protein 1	cullin-associated nedd8-dissociated protein 1
DPOGS201801	Uncharacterized protein	coiled-coil domain-containing protein 63
DPOGS201832	Uncharacterized protein	dynein intermediate chain ciliary-like
DPOGS201912	Uncharacterized protein	f-box and wd domain protein
DPOGS201969	Uncharacterized protein	paternally expressed 3-like protein
DPOGS201983	Uncharacterized protein	hypothetical protein KGM_10851
DPOGS201984	Uncharacterized protein	tetratricopeptide repeat protein 18-like isoform x2
DPOGS202024	Succinate dehydrogenase, iron-sulfur subunit	succinate dehydrogenase
DPOGS202110	Uncharacterized protein	wd repeat-containing protein 38-like isoform x1
DPOGS202178	Aspartate aminotransferase (EC 2.6.1.1)	probable aspartate cytoplasmic
DPOGS202241	Uncharacterized protein	autophagy-related protein 2 homolog b
DPOGS202254	Uncharacterized protein	threo-3-hydroxyaspartate ammonia-lyase isoform x1
DPOGS202261	Uncharacterized protein	nadh dehydrogenase
DPOGS202294	Mitochondrial NADH:ubiquinone oxidoreductase B14.7 subunit	mitochondrial nadh:ubiquinone oxidoreductase subunit
DPOGS202366	Uncharacterized protein	hypothetical protein KGM_03948
DPOGS202367	Uncharacterized protein	seminal fluid protein cssfp038
DPOGS202391	Uncharacterized protein	hypothetical protein KGM_12497
DPOGS202402	Beta-tubulin	tubulin beta-4b chain-like
DPOGS202403	Putative beta1-tubulin	tubulin beta-4b chain
DPOGS202417	Beta-tubulin	tubulin beta-4b chain-like
DPOGS202422	Uncharacterized protein	hypothetical protein KGM_14370
DPOGS202431	Uncharacterized protein	hypothetical protein KGM_14366
DPOGS202432	NA	---NA---
DPOGS202451	Uncharacterized protein	2-oxoglutarate mitochondrial-like isoform x1
DPOGS202452	Uncharacterized protein	2-oxoglutarate mitochondrial isoform x1
DPOGS202628	Mitochondrial prohibitin complex protein 2	mitochondrial prohibitin complex protein 2
DPOGS202689	Uncharacterized protein	coiled-coil domain-containing protein lobo homolog
DPOGS202694	Uncharacterized protein	hypothetical protein KGM_08993
DPOGS202695	Uncharacterized protein	cylicin-2-like isoform x2
DPOGS202732	Uncharacterized protein	coiled-coil-helix-coiled-coil-helix domain-containing protein mitochondrial
DPOGS202769	Uncharacterized protein	radial spoke head protein 9 homolog
DPOGS202773	Peroxiredoxin	peroxiredoxin- mitochondrial
DPOGS202793	Putative 1-beta dynein	dynein heavy chain axonemal
DPOGS202794	NA	dynein heavy chain axonemal
DPOGS202795	Putative dynein axonemal heavy chain-like protein	dynein heavy chain axonemal
DPOGS202822	Putative cyclic GMP stimulated phosphodiesterase	cgmp-dependent 3 -cyclic phosphodiesterase-like
DPOGS202898	Uncharacterized protein	uncharacterized abhydrolase domain-containing protein ddb_g0269086-like
DPOGS202910	Putative ATP-binding cassette sub-family A member 3	atp-binding cassette sub-family a member 3 isoform x1
DPOGS202970	Putative malate dehydrogenase	malate mitochondrial-like
DPOGS202994	Ociad protein isoform 1	ociad protein isoform 1
DPOGS202999	ATP synthase subunit gamma	atp synthase subunit mitochondrial
DPOGS203034	Uncharacterized protein	cilia- and flagella-associated protein 69-like
DPOGS203207	Uncharacterized protein	organic cation transporter
DPOGS203218	Uncharacterized protein	c-myc-binding protein isoform x1
DPOGS203278	Uncharacterized protein	PREDICTED: uncharacterized protein LOC101746333
DPOGS203282	Uncharacterized protein	succinate dehydrogenase
DPOGS203290	Aldose-1-epimerase	aldose 1-epimerase
DPOGS203293	Uncharacterized protein	low quality protein: basement membrane-specific heparan sulfate proteoglycan core protein
DPOGS203308	Uncharacterized protein	coiled-coil domain-containing protein 151-like
DPOGS203309	Uncharacterized protein	hypothetical protein KGM_08747
DPOGS203321	Mitochondrial processing peptidase beta subunit	mitochondrial-processing peptidase subunit beta
DPOGS203334	Uncharacterized protein	tubulin alpha-1 chain
DPOGS203337	Putative serine/threonine-protein kinase 38	serine threonine-protein kinase tricorner isoform x2
DPOGS203359	Uncharacterized protein	hypothetical protein KGM_10043
DPOGS203389	Actin	cytoplasmic actin 1
DPOGS203391	Ubiquinol-cytochrome c reductase core protein I	mitochondrial-processing peptidase subunit beta
DPOGS203402	Uncharacterized protein	hypothetical protein KGM_08826
DPOGS203412	Putative signal transduction protein p25	tppp family protein cg45057 isoform x1
DPOGS203413	Uncharacterized protein	hypothetical protein KGM_08840
DPOGS203442	Neverland	hypothetical protein KGM_22363
DPOGS203450	Uncharacterized protein	rieske-domain protein neverland
DPOGS203451	Uncharacterized protein	hypothetical protein KGM_00064
DPOGS203469	Putative NADH:ubiquinone dehydrogenase	nadh dehydrogenase
DPOGS203490	V-type proton ATPase catalytic subunit A	v-type proton atpase catalytic subunit a
DPOGS203525	Sperm-specific sodium proton exchanger	sodium hydrogen exchanger 10-like
DPOGS203597	NADH dehydrogenase	nadh dehydrogenase
DPOGS203603	NA	protein i m not dead yet-like
DPOGS203616	Putative sodium/dicarboxylate cotransporter	protein i m not dead yet-like
DPOGS203617	Uncharacterized protein	protein i m not dead yet-like
DPOGS203626	Uncharacterized protein	hypothetical protein KGM_11132
DPOGS203629	Uncharacterized protein	hypothetical protein KGM_14983
DPOGS203644	Sui m 6 allergen	serine protease
DPOGS203648	Uncharacterized protein	hypothetical protein KGM_00641
DPOGS203653	C-type lectin 8	c-type lectin 8
DPOGS203655	Uncharacterized protein	small proline-rich protein 2b-like
DPOGS203656	Uncharacterized protein	hypothetical protein KGM_04230
DPOGS203677	NA	casein kinase ii subunit alpha
DPOGS203712	Putative agrin	agrin-like
DPOGS203716	Uncharacterized protein	agrin-like isoform x2
DPOGS203718	Putative NADH dehydrogenase	nadh dehydrogenase
DPOGS203778	Uncharacterized protein	outer dense fiber protein 3
DPOGS203779	Uncharacterized protein	hypothetical protein KGM_05256
DPOGS203783	Uncharacterized protein	hypothetical protein KGM_20883
DPOGS203785	Uncharacterized protein	dynein heavy chain axonemal
DPOGS203786	Dynein heavy chain	dynein heavy chain axonemal
DPOGS203787	Uncharacterized protein	nadh dehydrogenase
DPOGS203796	Uncharacterized protein	cilia- and flagella-associated protein 57
DPOGS203806	Uncharacterized protein	hypothetical protein KGM_17748
DPOGS203840	Uncharacterized protein	sperm mitochondrial-associated cysteine-rich
DPOGS203842	Uncharacterized protein	sperm mitochondrial-associated cysteine-rich
DPOGS203862	Uncharacterized protein	v-type d subunit
DPOGS203863	Vacuolar ATP synthase subunit D	v-type h+-transporting atpase subunit d
DPOGS203865	Uncharacterized protein	micos complex subunit mic27
DPOGS203866	NA	seminal fluid protein hacp020
DPOGS203867	Uncharacterized protein	proton-coupled amino acid transporter 2-like
DPOGS203869	Uncharacterized protein	---NA---
DPOGS203910	NA	v-type proton atpase 116 kda subunit a isoform 1-like
DPOGS203917	Tissue factor pathway inhibitor	tissue factor pathway inhibitor
DPOGS203921	Uncharacterized protein	hypothetical protein KGM_18591
DPOGS203928	Stretchin-Mlck, isoform A	titin-like
DPOGS203932	Uncharacterized protein	aael004257- partial
DPOGS203971	Cytochrome b-c1 complex subunit Rieske, mitochondrial (EC 1.10.2.2)	ubiquinol-cytochrome c reductase
DPOGS203983	NADH dehydrogenase 1 alpha subcomplex 12	probable nadh dehydrogenase
DPOGS203997	NADH-ubiquinone oxidoreductase fe-s protein 2	nadh-ubiquinone oxidoreductase 49 kda subunit
DPOGS204049	Putative carboxypeptidase A-like protein	zinc carboxypeptidase a 1-like
DPOGS204063	Uncharacterized protein	leucine-rich repeat-containing protein ddb_g0290503-like
DPOGS204064	Uncharacterized protein	hypothetical protein KGM_06765
DPOGS204113	Uncharacterized protein	p94-like protein
DPOGS204164	Uncharacterized protein	two pore potassium channel protein sup-9
DPOGS204260	Putative glutamine rich 2-like protein	glutamine-rich protein 2
DPOGS204262	Putative glutamine rich 2-like protein	glutamine-rich protein 2-like
DPOGS204263	Uncharacterized protein	glutamine-rich protein 2-like
DPOGS204284	Uncharacterized protein	coiled-coil domain-containing protein 39
DPOGS204324	Uncharacterized protein	dynein intermediate chain ciliary-like
DPOGS204330	Carboxypeptidase B	carboxypeptidase b-like
DPOGS204357	Uncharacterized protein	parkin coregulated gene protein homolog
DPOGS204410	NA	hepatic isoform x1
DPOGS204433	Uncharacterized protein	hypothetical protein KGM_02976
DPOGS204469	Uncharacterized protein	cytochrome c oxidase subunit via polypeptide 2
DPOGS204492	Uncharacterized protein	hypothetical protein KGM_16850
DPOGS204522	Uncharacterized protein	e3 ubiquitin-protein ligase rnf123-like
DPOGS204553	NA	protein fam183a-like
DPOGS204593	NA	dynein beta ciliary-like
DPOGS204676	V-type proton ATPase subunit E	v-type proton atpase subunit e
DPOGS204677	NA	mitochondrial glutamate carrier 1-like
DPOGS204680	Putative anterior fat body protein	regucalcin-like
DPOGS204704	Uncharacterized protein	sperm flagellar protein 2-like
DPOGS204885	Ubiquinol-cytochrome c reductase core protein II	cytochrome b-c1 complex subunit mitochondrial
DPOGS204918	Uncharacterized protein	hypothetical protein KGM_05361
DPOGS204978	Uncharacterized protein	tetratricopeptide repeat protein 25-like
DPOGS204979	Male-specific lethal 3	male-specific lethal 3
DPOGS204999	NA	cytochrome c oxidase subunit mitochondrial-like
DPOGS205037	Uncharacterized protein	hypothetical protein KGM_12859
DPOGS205125	Uncharacterized protein	axonemal 84 kda
DPOGS205126	Uncharacterized protein	axonemal 84 kda
DPOGS205137	Uncharacterized protein	upf0364 protein c6orf211 homolog
DPOGS205202	Putative vacuolar ATP synthase subunit S1	vacuolar atp synthase subunit s1
DPOGS205204	ATP synthase beta subunit	atp synthase subunit mitochondrial-like
DPOGS205211	ADP/ATP tranlocase	adp atp translocase
DPOGS205217	Uncharacterized protein	hypothetical protein KGM_06757
DPOGS205225	Putative ubx domain-containing protein	ubiquitin-associated domain-containing protein 1
DPOGS205229	Uncharacterized protein	hypothetical protein KGM_14113
DPOGS205233	Uncharacterized protein	hypothetical protein KGM_21570
DPOGS205340	Uncharacterized protein	trypsin precursor
DPOGS205423	NADH dehydrogenase 1 alpha subcomplex 13	nadh dehydrogenase
DPOGS205435	Uncharacterized protein	hypothetical protein KGM_22247
DPOGS205439	Odorant-binding protein 2	odorant-binding protein 2
DPOGS205440	Uncharacterized protein	hypothetical protein KGM_22250
DPOGS205547	Small heat shock protein	small heat shock protein
DPOGS205558	NA	angiotensin converting enzyme
DPOGS205570	NA	wd repeat-containing protein 63-like
DPOGS205592	Isochorismatase domain containing protein	isochorismatase domain-containing protein 1
DPOGS205606	Cytochrome b-c1 complex subunit 2, mitochondrial	cytochrome b-c1 complex subunit mitochondrial
DPOGS205630	Uncharacterized protein	liprin-beta-2 isoform x2
DPOGS205797	Uncharacterized protein	wd-repeat protein
DPOGS205815	Uncharacterized protein	ciliogenesis-associated ttc17-interacting protein
DPOGS205989	Uncharacterized protein	rib43a-like with coiled-coils protein 2
DPOGS206035	Uncharacterized protein	hypothetical protein KGM_10867
DPOGS206036	Uncharacterized protein	hypothetical protein KGM_10868
DPOGS206037	NA	---NA---
DPOGS206039	Uncharacterized protein	pre-mrna-splicing factor isy1-like protein
DPOGS206045	Angiopoietin-like 1	agap006743-pa-like protein
DPOGS206069	Serine/threonine-protein phosphatase (EC 3.1.3.16)	serine threonine-protein phosphatase 2b catalytic subunit 2-like isoform x5
DPOGS206074	Uncharacterized protein	isoform z
DPOGS206077	Putative mitochondrial NADH:ubiquinone oxidoreductase ESSS subunit	nadh dehydrogenase
DPOGS206096	4-aminobutyrate aminotransferase	4-aminobutyrate mitochondrial-like
DPOGS206112	Uncharacterized protein	wd repeat-containing protein 5-like isoform x1
DPOGS206137	Uncharacterized protein	sperm-tail pg-rich repeat-containing protein 2-like isoform x1
DPOGS206139	Putative sperm associated antigen 17	sperm associated antigen 17
DPOGS206192	Uncharacterized protein	micos complex subunit mic60 isoform x2
DPOGS206193	Uncharacterized protein	micos complex subunit mic60 isoform x5
DPOGS206257	Uncharacterized protein	nadh dehydrogenase
DPOGS206344	Uncharacterized protein	dpy30 domain-containing protein 1
DPOGS206365	Uncharacterized protein	myosin heavy chain
DPOGS206517	Testis specific tektin	testis specific tektin
DPOGS206518	Testis specific tektin	partial
DPOGS206549	Putative collagen alpha-2IV chain protein	collagen alpha-5 chain
DPOGS206625	Shaggy	glycogen synthase kinase-3 beta isoform x2
DPOGS206636	Putative deoxyribonuclease ii	deoxyribonuclease-2-alpha
DPOGS206670	Serine/threonine-protein phosphatase (EC 3.1.3.16)	serine threonine-protein phosphatase pp1-beta catalytic subunit isoform x2
DPOGS206680	Uncharacterized protein	udp-glycosyltransferase ugt42a1
DPOGS206681	Uncharacterized protein	hypothetical protein KGM_00530
DPOGS206797	Leucyl aminopeptidase-like protein	projectin-like protein
DPOGS206819	Uncharacterized protein	dynein light chain cytoplasmic
DPOGS206873	NA	PREDICTED: uncharacterized protein LOC105382841 isoform X2
DPOGS206930	High choriolytic enzyme 1	high choriolytic enzyme 1
DPOGS206959	Fructose-bisphosphate aldolase (EC 4.1.2.13)	fructose-bisphosphate aldolase isoform x3
DPOGS206968	Uncharacterized protein	hypothetical protein KGM_09265
DPOGS207006	NAS-15 protein	nas-15 protein
DPOGS207081	Uncharacterized protein	re1-silencing transcription factor
DPOGS207101	Malate dehydrogenase (EC 1.1.1.37)	malate mitochondrial
DPOGS207193	NA	kunitz and ntr domain-containing protein 2
DPOGS207206	Histone H4	histone h4 replacement-like protein- partial
DPOGS207236	Uncharacterized protein	hypothetical protein KGM_01109
DPOGS207276	Uncharacterized protein	sperm-associated antigen 6-like
DPOGS207327	Uncharacterized protein	hypothetical protein KGM_00674
DPOGS207382	Uncharacterized protein	v-type proton atpase subunit h isoform x1
DPOGS207386	Uncharacterized protein	dynein regulatory complex protein 1
DPOGS207388	Putative tryptase 5	transmembrane protease serine 9-like
DPOGS207396	Uncharacterized protein	hypothetical protein KGM_20846
DPOGS207402	Uncharacterized protein	hypothetical protein KGM_07461
DPOGS207441	Uncharacterized protein	ubiquitin-like modifier-activating enzyme 1
DPOGS207454	Ferritin-like protein 1	ferritin-like protein 1
DPOGS207483	Uncharacterized protein	pericentriolar material 1 protein isoform x4
DPOGS207526	Putative structural component of insect carboxypeptidase	structural component of insect carboxypeptidase
DPOGS207528	Uncharacterized protein	carboxypeptidase a1
DPOGS207540	Uncharacterized protein	hypothetical protein KGM_06243
DPOGS207577	Serine protease inhibitor 28	serine protease inhibitor 28
DPOGS207595	Pre-mRNA-splicing factor ISY1-like protein	pre-mrna-splicing factor isy1 homolog
DPOGS207628	NADH dehydrogenase flavoprotein 1 ubiquinone	nadh dehydrogenase
DPOGS207641	Putative cAMP-dependent protein kinase catalytic subunit	camp-dependent protein kinase catalytic subunit-like
DPOGS207733	Uncharacterized protein	hypothetical protein KGM_22223
DPOGS207775	Uncharacterized protein	ef-hand domain-containing family member c2-like
DPOGS207829	Uncharacterized protein	s-antigen protein
DPOGS207830	Uncharacterized protein	s-antigen protein
DPOGS207874	Uncharacterized protein	protein flattop
DPOGS207944	Uncharacterized protein	glutamine synthetase 2 cytoplasmic-like isoform x2
DPOGS207945	Uncharacterized protein	glutamine synthetase
DPOGS207987	Cuticular protein RR-1 motif 32	tpa: cuticle protein
DPOGS207993	Uncharacterized protein	seminal fluid protein hacp030
DPOGS208018	NA	peritrophin 1
DPOGS208050	Uncharacterized protein	protein smg5
DPOGS208083	ABC transporter family C protein ABCC2	abc transporter family c protein abcc2
DPOGS208095	Uncharacterized protein	hypothetical protein KGM_01382
DPOGS208096	Uncharacterized protein	hypothetical protein KGM_01382
DPOGS208097	Uncharacterized protein	hypothetical protein KGM_01383
DPOGS208145	Uncharacterized protein	ribonuclease uk114
DPOGS208155	Uncharacterized protein	protein fam154a-like
DPOGS208170	Putative soluble adenylyl cyclase	guanine deaminase-like
DPOGS208175	Dynein molecular motor protein light chain 1	dynein light chain tctex-type
DPOGS208185	Putative succinyl-CoA synthetase small subunit	succinyl- ligase
DPOGS208210	Uncharacterized protein	hypothetical protein KGM_06106
DPOGS208303	Uncharacterized protein	hypothetical protein KGM_07262
DPOGS208319	Putative wd-repeat protein	wd repeat-containing protein 44 isoform x2
DPOGS208350	Uncharacterized protein	hypothetical protein KGM_21876
DPOGS208359	NA	---NA---
DPOGS208360	Uncharacterized protein	hypothetical protein KGM_21878
DPOGS208370	Putative succinate dehydrogenase	succinate dehydrogenase cytochrome b560 mitochondrial-like
DPOGS208377	Glutamate dehydrogenase	glutamate mitochondrial
DPOGS208385	Uncharacterized protein	hypothetical protein KGM_10629
DPOGS208416	Uncharacterized protein	ef-hand domain-containing family member partial
DPOGS208439	Uncharacterized protein	isoform c
DPOGS208521	Uncharacterized protein	hypothetical protein KGM_13380
DPOGS208593	Uncharacterized protein	uncharacterized threonine-rich gpi-anchored glyco
DPOGS208602	Uncharacterized protein	seminal fluid protein hacp001
DPOGS208650	Uncharacterized protein	succinyl- ligase
DPOGS208656	Uncharacterized protein	ef-hand domain-containing protein 1-like
DPOGS208675	Uncharacterized protein	hypothetical protein KGM_12890
DPOGS208713	Putative ATP-dependent bile acid permease	probable multidrug resistance-associated protein lethal 03659 isoform x1
DPOGS208719	C-type lectin 17	solute carrier family 25 member 51
DPOGS208750	Ribosomal protein L1	ribosomal protein l10a
DPOGS208793	Uncharacterized protein	rhabdoid tumor deletion region protein 1
DPOGS208803	Uncharacterized protein	hypothetical protein KGM_05647
DPOGS208810	Uncharacterized protein	upf0605 protein cg18335-like
DPOGS208819	Uncharacterized protein	hypothetical protein KGM_03569
DPOGS208844	Delta-aminolevulinic acid dehydratase (EC 4.2.1.24)	heat shock cognate 70 protein
DPOGS208876	Pyruvate kinase (EC 2.7.1.40)	pyruvate kinase
DPOGS208881	DnaJ-like protein 2	dnaj homolog subfamily a member 1
DPOGS208883	NA	glycerol-3-phosphate dehydrogenase
DPOGS208934	GTP-binding protein sar1	gtp-binding protein sar2
DPOGS208937	Uncharacterized protein	angiomotin-like protein 1
DPOGS208941	2-oxoglutarate dehydrogenase	2-oxoglutarate mitochondrial isoform x5
DPOGS208946	Uncharacterized protein	protein qil1
DPOGS209002	Uncharacterized protein	hypothetical protein KGM_22583
DPOGS209009	ATP synthase subunit beta (EC 3.6.3.14)	atp synthase subunit mitochondrial
DPOGS209016	ATP synthase subunit beta (EC 3.6.3.14)	atp synthase subunit mitochondrial
DPOGS209079	Uncharacterized protein	dynein heavy chain axonemal
DPOGS209112	Putative Artemis protein	protein artemis-like
DPOGS209118	Uncharacterized protein	diapause hormone-phermone biosynthesis activating neruopeptide
DPOGS209134	Superoxide dismutase [Cu-Zn] (EC 1.15.1.1)	superoxide dismutase
DPOGS209136	Uncharacterized protein	cytochrome c oxidase assembly protein cox15 homolog
DPOGS209137	Putative Cytosol aminopeptidase	cytosol aminopeptidase
DPOGS209162	Uncharacterized protein	cytosolic purine 5 -nucleotidase isoform x3
DPOGS209294	Uncharacterized protein	dopamine n-acetyltransferase-like isoform x4
DPOGS209305	Uncharacterized protein	cg10252
DPOGS209345	Phosphate transport protein	phosphate carrier mitochondrial
DPOGS209405	Uncharacterized protein	hypothetical protein KGM_03178
DPOGS209449	Uncharacterized protein	wd repeat-containing protein on y chromosome-like
DPOGS209581	Uncharacterized protein	hypothetical protein KGM_00412
DPOGS209582	Uncharacterized protein	hypothetical protein KGM_00413
DPOGS209630	Hemocytin	hemocytin
DPOGS209637	Glutamine synthetase	glutamine synthetase mitochondrial-like
DPOGS209638	Uncharacterized protein	glutamine synthetase mitochondrial-like
DPOGS209648	Armc4	armadillo repeat-containing protein 4
DPOGS209670	Catalase (EC 1.11.1.6)	catalase
DPOGS209706	Putative malate dehydrogenase	malate mitochondrial isoform x1
DPOGS209741	Putative voltage-dependent anion-selective channel isoform 1	voltage-dependent anion-selective channel-like isoform x2
DPOGS209756	Cuticular protein hypothetical 5	coiled-coil domain-containing protein 65-like
DPOGS209764	Putative malate dehydrogenase	malate mitochondrial
DPOGS209786	V-type proton ATPase subunit F	vacuolar h
DPOGS209804	Uncharacterized protein	mycbp-associated protein
DPOGS209852	Uncharacterized protein	proteasome subunit beta type-4
DPOGS209867	Tubulointerstitial nephritis antigen	tubulointerstitial nephritis antigen-like isoform x3
DPOGS209903	Proteasome subunit beta 1	proteasome subunit beta type-1
DPOGS209915	Uncharacterized protein	tetratricopeptide repeat protein 25-like
DPOGS210008	Uncharacterized protein	cytochrome b5 isoform x1
DPOGS210074	Uncharacterized protein	hypothetical protein KGM_13724
DPOGS210091	Uncharacterized protein	ubiquitin-like protein 4a
DPOGS210140	Uncharacterized protein	long-chain-fatty-acid-- ligase 4 isoform x2
DPOGS210146	Serine protease 48	serine protease 48
DPOGS210282	Fumarylacetoacetase	fumarylacetoacetate hydrolase domain-containing protein 2-like
DPOGS210288	Uncharacterized protein	cilia- and flagella-associated protein 58-like
DPOGS210289	Uncharacterized protein	cilia- and flagella-associated protein 58-like
DPOGS210344	Uncharacterized protein	low-density lipoprotein receptor-related protein 2
DPOGS210345	Putative alanine aminotransferase	alanine aminotransferase 1
DPOGS210346	Putative alanine aminotransferase	alanine aminotransferase 1
DPOGS210353	Uncharacterized protein	hypothetical protein KGM_12954
DPOGS210435	ATP synthase subunit alpha	atp synthase subunit mitochondrial
DPOGS210452	Uncharacterized protein	dynein heavy chain axonemal
DPOGS210459	Uncharacterized protein	upf0573 protein c2orf70 homolog
DPOGS210536	NA	tctex1 domain-containing protein partial
DPOGS210547	Putative choline o-acyltransferase	choline o-acetyltransferase
DPOGS210548	Putative choline o-acyltransferase	choline o- partial
DPOGS210552	Uncharacterized protein	PREDICTED: uncharacterized protein LOC105387858 isoform X2
DPOGS210648	Ferrochelatase	mitochondrial
DPOGS210661	Uncharacterized protein	nas-15 protein
DPOGS210662	Uncharacterized protein	aminopeptidase isoform x1
DPOGS210664	Hatching enzyme	hatching enzyme
DPOGS210672	Uncharacterized protein	tektin-2 isoform x1
DPOGS210682	Amyloid beta A4 protein	amyloid beta a4 partial
DPOGS210700	Uncharacterized protein	heat shock 70 kda protein cognate 2
DPOGS210702	Uncharacterized protein	heat shock 70 kda protein cognate 2
DPOGS210708	Putative farnesoic acid O-methyl transferase	farnesoic acid o-methyl transferase
DPOGS210800	Uncharacterized protein	hypothetical protein KGM_12988
DPOGS210806	Uncharacterized protein	aconitate mitochondrial-like
DPOGS210821	Putative sulfide quinone reductase	sulfide:quinone mitochondrial
DPOGS210830	Uncharacterized protein	seminal fluid protein hacp016
DPOGS210866	Uncharacterized protein	hypothetical protein KGM_12987
DPOGS210891	Uncharacterized protein	cilia- and flagella-associated protein 43-like
DPOGS210924	Uncharacterized protein	cell wall protein sed1-like
DPOGS210951	Uncharacterized protein	renin receptor
DPOGS210956	Uncharacterized protein	iq and ubiquitin-like domain-containing protein
DPOGS210982	Serine protease like protein	serine protease like protein
DPOGS211019	Uncharacterized protein	hypothetical protein KGM_19459
DPOGS211023	Uncharacterized protein	hypothetical protein KGM_22732
DPOGS211065	Uncharacterized protein	hypothetical protein KGM_07525
DPOGS211068	NA	---NA---
DPOGS211069	Putative proton-coupled amino acid transporter 1	proton-coupled amino acid transporter 2-like
DPOGS211075	Uncharacterized protein	calponin homology domain-containing protein 2
DPOGS211102	Uncharacterized protein	hypothetical protein KGM_22447
DPOGS211107	Uncharacterized protein	hypothetical protein KGM_09740
DPOGS211175	Putative hydrocephalus inducing	hydrocephalus-inducing protein homolog
DPOGS211176	Transmembrane BAX inhibitor motif-containing protein 5	growth hormone-inducible transmembrane
DPOGS211186	Putative CBR-EAT-6 protein	sodium potassium-transporting atpase subunit alpha isoform x5
DPOGS211202	Putative dynein beta chain, ciliary	dynein heavy chain axonemal
DPOGS211203	Putative dynein beta chain, ciliary	dynein heavy chain axonemal
DPOGS211204	Putative dynein beta chain, ciliary	dynein heavy chain partial
DPOGS211216	V-type proton ATPase subunit d	v-type proton atpase subunit d
DPOGS211221	Uncharacterized protein	spermine oxidase-like
DPOGS211282	Putative DCAPL3	c-cbl-associated protein isoform a
DPOGS211341	Putative cuticle protein	cuticle protein
DPOGS211353	Uncharacterized protein	cilia- and flagella-associated protein 61
DPOGS211354	Uncharacterized protein	hypothetical protein KGM_10106
DPOGS211363	Uncharacterized protein	keratin-associated protein 10-8- partial
DPOGS211368	Uncharacterized protein	cilia- and flagella-associated protein 61
DPOGS211437	Thiol peroxiredoxin	thiol peroxiredoxin
DPOGS211475	Uncharacterized protein	inorganic pyrophosphatase
DPOGS211519	Putative dihydrolipoamide succinyltransferase component of 2-oxoglutarate dehydrogenase	dihydrolipoamide succinyltransferase component of 2-oxoglutarate dehydrogenase
DPOGS211544	Uncharacterized protein	ring finger protein 121
DPOGS211545	Uncharacterized protein	apoptosis-inducing factor mitochondrial
DPOGS211585	Putative dynein, axonemal, light intermediate chain 1	33 kda inner dynein arm light axonemal
DPOGS211597	Malic enzyme	malic enzyme
DPOGS211602	Uncharacterized protein	fumarate mitochondrial
DPOGS211615	Putative NADH-ubiquinone oxidoreductase 75 kDa subunit, mitochondrial	nadh-ubiquinone oxidoreductase 75 kda mitochondrial
DPOGS211657	Epimerase family protein SDR39U1	epimerase family protein sdr39u1
DPOGS211665	Uncharacterized protein	polypeptide n-acetylgalactosaminyltransferase 1
DPOGS211696	Uncharacterized protein	probable serine threonine-protein kinase kinx isoform x2
DPOGS211755	Uncharacterized protein	hypothetical protein KGM_19036
DPOGS211756	Uncharacterized protein	hypothetical protein KGM_22381
DPOGS211771	Uncharacterized protein	cilia- and flagella-associated protein 20-like
DPOGS211775	Putative cAMP-dependent protein kinase catalytic subunit	testis-specific serine threonine-protein kinase 4-like isoform x2
DPOGS211789	cAMP-dependent protein kinase R2	camp-dependent protein kinase type ii regulatory subunit
DPOGS211801	Uncharacterized protein	hypothetical protein KGM_09983
DPOGS211811	Putative slender lobes protein	thyroid receptor-interacting protein 11
DPOGS211851	Uncharacterized protein	leucine-rich repeat-containing protein ddb_g0290503-like
DPOGS211893	Uncharacterized protein	tetratricopeptide repeat protein 29- partial
DPOGS211948	Uncharacterized protein	nadh dehydrogenase
DPOGS211980	Ubiquinol-cytochrome c reductase complex	cytochrome b-c1 complex subunit 8
DPOGS211988	Putative postsynaptic protein CRIPT	postsynaptic protein cript
DPOGS211996	ATP synthase subunit beta (EC 3.6.3.14)	atp synthase beta subunit
DPOGS212039	Uncharacterized protein	afg3-like protein 2
DPOGS212075	Uncharacterized protein	c-type mannose receptor 2-like
DPOGS212130	Uncharacterized protein	coiled-coil domain-containing protein 108
DPOGS212200	Uncharacterized protein	snake venom serine proteinase 4a-like
DPOGS212299	Putative cyclophilin-9	peptidyl-prolyl cis-trans isomerase-like 6
DPOGS212342	Uncharacterized protein	isoform b
DPOGS212419	Putative thioredoxin reductase isoform 2	thioredoxin reductase mitochondrial isoform x2
DPOGS212420	Putative WD repeat domain 66	wd repeat-containing protein 66-like
DPOGS212452	Uncharacterized protein	cell wall protein sed1-like
DPOGS212495	Putative cytoplasmic dynein light chain	dynein light chain tctex-type 1
DPOGS212499	Uncharacterized protein	hypothetical protein KGM_17209
DPOGS212509	Putative coiled-coil domain containing 13	coiled-coil domain-containing protein 13
DPOGS212546	Uncharacterized protein	proton-coupled amino acid transporter 2-like
DPOGS212563	Enolase (EC 4.2.1.11)	enolase
DPOGS212567	Uncharacterized protein	myosin-9 isoform x1
DPOGS212574	Lethal neo18 protein	nadh dehydrogenase
DPOGS212589	Uncharacterized protein	malate dehydrogenase
DPOGS212621	Putative testis-specific protein A2	radial spoke head 1 homolog
DPOGS212658	Uncharacterized protein	trypsin 7
DPOGS212742	Putative testis spermatogenesis apoptosis-related protein 6	dnaj homolog subfamily b member 13-like
DPOGS212775	NA	heat shock protein 70
DPOGS212876	Putative radial spokehead-like 3	radial spoke head protein 6 homolog a
DPOGS212901	Uncharacterized protein	hypothetical protein KGM_10699
DPOGS212917	Uncharacterized protein	hypothetical protein KGM_05245
DPOGS212918	Uncharacterized protein	hypothetical protein KGM_20935
DPOGS212973	Cytochrome c1	cytochrome heme mitochondrial
DPOGS213028	GTP binding protein	obg-like atpase 1
DPOGS213075	Uncharacterized protein	hypothetical protein KGM_07560
DPOGS213094	Uncharacterized protein	hypothetical protein KGM_17217
DPOGS213101	Putative Collagen alpha-1(XI) chain	collagen alpha-1 chain-like
DPOGS213109	Putative serine protease	serine protease
DPOGS213119	Putative NADH-ubiquinone oxidoreductase ashi subunit	nadh dehydrogenase
DPOGS213120	Putative NADH-ubiquinone oxidoreductase ashi subunit	nadh dehydrogenase
DPOGS213255	Uncharacterized protein	hypothetical protein KGM_19769
DPOGS213309	Uncharacterized protein	hypothetical protein KGM_01932
DPOGS213332	Uncharacterized protein	hypothetical protein KGM_22279
DPOGS213336	Uncharacterized protein	hypothetical protein KGM_11978
DPOGS213345	Uncharacterized protein	cilia- and flagella-associated protein 45-like
DPOGS213365	Uncharacterized protein	hypothetical protein KGM_08537
DPOGS213366	Uncharacterized protein	intracellular protein transport protein uso1-like
DPOGS213370	Uncharacterized protein	hypothetical protein KGM_20582
DPOGS213378	Uncharacterized protein	hypothetical protein KGM_18843
DPOGS213379	Uncharacterized protein	seminal fluid protein hacp012
DPOGS213385	Beta-tubulin	beta-tubulin
DPOGS213388	Beta-tubulin	tubulin beta chain-like
DPOGS213430	Trypsin	brain-specific serine protease 4
DPOGS213431	Trypsin	eupolytin
DPOGS213436	Putative boophilin-like protein	boophilin-like protein
DPOGS213461	Uncharacterized protein	peptidase s1 chymotrypsin hap
DPOGS213462	Uncharacterized protein	nadh dehydrogenase
DPOGS213472	Uncharacterized protein	hypothetical protein KGM_10817
DPOGS213489	Uncharacterized protein	hypothetical protein KGM_01330
DPOGS213555	Uncharacterized protein	hypothetical protein KGM_12936
DPOGS213623	Uncharacterized protein	sodium potassium-transporting atpase subunit alpha-like
DPOGS213656	Pyruvate kinase (EC 2.7.1.40)	pyruvate kinase-like isoform x2
DPOGS213659	Uncharacterized protein	radial spoke head protein 3 homolog
DPOGS213678	NADH dehydrogenase [ubiquinone] 1 subunit C2	nadh dehydrogenase
DPOGS213744	Calmodulin-binding protein trpl	calmodulin-binding protein trpl
DPOGS213746	Putative proteasome subunit alpha type	proteasome subunit alpha type-1
DPOGS213831	Uncharacterized protein	letm1 and ef-hand domain-containing protein anon- mitochondrial
DPOGS213870	Uncharacterized protein	hypothetical protein KGM_18782
DPOGS213874	Uncharacterized protein	hypothetical protein KGM_04918
DPOGS213882	NA	hypothetical protein KGM_02170
DPOGS213883	NA	PREDICTED: uncharacterized protein LOC101740762
DPOGS214088	Uncharacterized protein	nas-15 protein
DPOGS214092	Uncharacterized protein	leucine-rich repeat-containing protein ddb_g0290503- partial
DPOGS214107	Prohibitin protein WPH	protein l 37cc
DPOGS214113	Uncharacterized protein	leucine-rich repeat-containing protein 43-like
DPOGS214115	Uncharacterized protein	hypothetical protein KGM_03119
DPOGS214132	Putative polyamine oxidase	spermine oxidase
DPOGS214203	Uncharacterized protein	nadh dehydrogenase
DPOGS214218	Uncharacterized protein	glycerophosphocholine phosphodiesterase gpcpd1-like isoform x1
DPOGS214224	Uncharacterized protein	PREDICTED: uncharacterized protein LOC101737071
DPOGS214371	Transitional endoplasmic reticulum ATPase TER94	transitional endoplasmic reticulum atpase ter94
DPOGS214382	Putative NADH:ubiquinone dehydrogenase	nadh dehydrogenase
DPOGS214411	Uncharacterized protein	hypothetical protein KGM_08559
DPOGS214433	Putative leucine rich repeat containing 34	leucine rich repeat containing 34
DPOGS214474	Uncharacterized protein	paired box protein pax-5
DPOGS214479	Uncharacterized protein	tubulin alpha-1 chain
DPOGS214599	Lacunin	papilin isoform x6
DPOGS214617	Uncharacterized protein	hypothetical protein KGM_07961
DPOGS214623	Uncharacterized protein	hypothetical protein KGM_07970
DPOGS214631	Uncharacterized protein	dynein beta ciliary-like
DPOGS214632	Dynein heavy chain	dynein beta ciliary-like
DPOGS214653	Dynein heavy chain	dynein heavy chain axonemal- partial
DPOGS214656	Uncharacterized protein	hypothetical protein KGM_01202
DPOGS214667	Uncharacterized protein	dynein intermediate chain ciliary
DPOGS214674	Uncharacterized protein	tctex1 domain-containing protein 3-like
DPOGS214710	Uncharacterized protein	glycine receptor subunit alpha-1-like
DPOGS214731	NADH-ubiquinone oxidoreductase 20 kDa subunit	nadh-ubiquinone oxidoreductase 20 kda subunit precursor
DPOGS214781	Putative odd Oz protein	teneurin-m isoform x3
DPOGS214840	NA	growth arrest-specific protein 8
DPOGS214869	Uncharacterized protein	protein anoxia up-regulated-like
DPOGS214875	Uncharacterized protein	hypothetical protein KGM_13456
DPOGS214906	Uncharacterized protein	transmembrane protease serine 9-like
DPOGS214956	Uncharacterized protein	coiled-coil domain-containing protein lobo homolog
DPOGS215043	Uncharacterized protein	androglobin-like isoform x1
DPOGS215153	Uncharacterized protein	vacuolar h
DPOGS215231	Uncharacterized protein	hypothetical protein KGM_19585
DPOGS215239	Uncharacterized protein	casein kinase i isoform gamma-3 isoform x1
DPOGS215291	Uncharacterized protein	delta-1-pyrroline-5-carboxylate mitochondrial
DPOGS215321	Uncharacterized protein	hypothetical protein KGM_06201
DPOGS215328	Putative PASG	dual specificity protein phosphatase 12
DPOGS215346	Uncharacterized protein	trypsin 1
DPOGS215420	Uncharacterized protein	mitochondrial inorganic phosphate carrier
DPOGS215440	Tubulin, beta 2C	tubulin beta chain
DPOGS215474	Uncharacterized protein	hypothetical protein KGM_07841
DPOGS215496	Superoxide dismutase (EC 1.15.1.1)	mitochondrial manganese superoxide dismutase
DPOGS215520	NA	nadh dehydrogenase
DPOGS215524	Glutathione synthetase	glutathione synthetase-like isoform x1
DPOGS215528	Putative pacifastin-related serine protease inhibitor	pacifastin-related serine protease inhibitor
DPOGS215529	Pacifastin-related serine protease inhibitor	pacifastin light chain
DPOGS215532	Uncharacterized protein	testicular haploid expressed gene
DPOGS215533	Uncharacterized protein	sideroflexin-1- partial
DPOGS215548	Uncharacterized protein	seminal fluid protein hacp038
DPOGS215549	Uncharacterized protein	seminal fluid protein hacp010
DPOGS215576	Uncharacterized protein	agap002511-pa-like protein
DPOGS215594	NA	adenylate kinase 7-like
DPOGS215614	Uncharacterized protein	nucleoside diphosphate kinase 7
DPOGS215635	Putative mitochondrial import receptor subunit tom40 isoform 1	mitochondrial import receptor subunit tom40 homolog 1-like
DPOGS215645	Cytochrome b-c1 complex subunit 7	ubiquinol-cytochrome c reductase complex 14kd subunit
DPOGS215665	NADH dehydrogenase 1 alpha subcomplex subunit 5	nadh dehydrogenase 1 alpha subcomplex subunit 5
DPOGS215669	Trypsin	trypsin cft-1
DPOGS215671	Trypsin CFT-1	trypsin cft-1
DPOGS215677	Uncharacterized protein	fibrous sheath-interacting protein 2
DPOGS215705	Putative armadillo repeat containing 3	armadillo repeat-containing protein 3 isoform x1
DPOGS215720	Arginine kinase	arginine kinase
DPOGS215741	Putative zinc finger protein	ankyrin repeat and mynd domain-containing protein 1
DPOGS215766	Uncharacterized protein	hypothetical protein KGM_17658
DPOGS215800	Uncharacterized protein	nucleoside diphosphate kinase 7
DPOGS215818	Pyruvate kinase (EC 2.7.1.40)	pyruvate kinase
DPOGS215829	Putative cullin 3	cullin-3
DPOGS215921	Dihydrolipoyl dehydrogenase (EC 1.8.1.4)	dihydrolipoamide dehydrogenase
DPOGS216010	Uncharacterized protein	protein phosphatase 1 regulatory subunit 36- partial
DPOGS216029	Cytochrome c	cytochrome c
DPOGS216075	Putative zinc binding dehydrogenase	probable trans-2-enoyl- mitochondrial
DPOGS216077	UBX domain-containing protein 8	ubx domain-containing protein 8
DPOGS216129	Uncharacterized protein	hypothetical protein KGM_02180
DPOGS216169	Dynein light chain roadblock-type 1	dynein light chain roadblock-type 1
DPOGS216174	Vitellogenin receptor	vitellogenin receptor
DPOGS216202	Uncharacterized protein	low quality protein: zinc finger protein castor homolog 1-like
