# Supplementary material for: Contrasting patterns of evolutionary constraint and novelty revealed by comparative sperm proteomic analysis in Lepidoptera
Source: BMC Genomics. 2017 Dec 2;18:931. doi: 10.1186/s12864-017-4293-2 (PMC5712127; doi:10.1186/s12864-017-4293-2)
Supplement: Supplementary file 2 — Mass Spectrometry Data- Proteomic data including full Monarch sperm proteome, MS/MS results by replicate, PTM information, orthology relationships and rates of molecular evolution. (XLSX 100 kb) [file 12864_2017_4293_MOESM2_ESM.xlsx]

## Sheet: D. plexippus sperm proteome
OGS2 Gene ID	OGS1 Gene ID	Uniprot ID	Number of Replicates	Genomic and Sperm Proteome Conservation (key in column k)	ManducaOrthology Relationship	Nonsynonymous divergence in butterflies	Drosophila Orthology Relationship	DrosophilaFBgn ID	Ortholog Length Difference Analysis	*Key
DPOGS215800	DPOGS108145	G6D5W4	3	Mand, MandSP	one to one	0.8566				Mon = Protein taxonomically restricted to D. plexippus
DPOGS213870	DPOGS118782	G6DKD9	3	Mand, MandSP, Lep	one to one	0.4999				MandSP = present in M. sexta sperm proteome (Whittington et al, 2015)
DPOGS208210	DPOGS106106	G6D8Q2	2	Mand, Lep	one to one	0.4982				Mand = ortholog present in M. sexta
DPOGS209079	DPOGS118550	G6DRJ4	3	Mand, Dm, MandSP, DmSP	one to one	0.496	one to one	FBgn0035581		Lep = Protein taxonomically restricted to Lepidoptera
DPOGS210708	DPOGS114531	G6DL06	3	Mand, Lep	one to one	0.4568				DmSP = present in D. melanogaster sperm proteome (Dorus et al 2006; Wasbrough et al 2011)
DPOGS204522	DPOGS121865	G6DTT2	1			0.4562				Dm = ortholog present in D. melanogaster
DPOGS200485	DPOGS121760	G6D9N3	1	Mon		0.4156
DPOGS205233	DPOGS121570	G6CW97	2	Mon		0.4147
DPOGS201692	DPOGS105888	G6CZE8	1			0.4102
DPOGS213370	DPOGS120583	G6D5G5	3	Mand, MandSP, Lep	one to one	0.3917
DPOGS212200	DPOGS119921	G6CX32	2	Mand, MandSP, Lep	one to one	0.3912
DPOGS213379	DPOGS118844	G6D8H1	3	Mand, Lep	one to one	0.3804
DPOGS209112	DPOGS122382	G6D888	1			0.3399
DPOGS215766	DPOGS117658	G6CY28	2			0.3374
DPOGS211065	DPOGS107525	G6CYE8	2			0.3334
DPOGS203656	DPOGS104230	G6CQW7	2	Lep		0.3007
DPOGS207081	DPOGS115633	G6CI32	1	Mon		0.299
DPOGS203413	DPOGS108840	G6DIT0	1	Mon		0.2905
DPOGS213332	DPOGS122279	G6CPN6	2	Mand, Lep	one to one	0.2889
DPOGS212901	DPOGS110699	G6DJL2	3			0.2858
DPOGS210074	DPOGS113724	G6DCF3	1	Mand, Lep	one to many	0.2829
DPOGS207733	DPOGS122223	G6CYZ4	3	Mand, Lep	one to one	0.2829
DPOGS210866	DPOGS112987	G6D581	3	Mand, MandSP, Lep	one to one	0.2806
DPOGS215346	DPOGS109364	G6D255	1	Mand, MandSP	one to one	0.2777
DPOGS214710	DPOGS122652	G6CV31	1	Lep		0.2745
DPOGS203866	DPOGS112351		2	Mand, Lep	one to one	0.2705
DPOGS203648	DPOGS100641	G6DRD5	3	Mon		0.2681
DPOGS213430	DPOGS111591	G6CPC5	3			0.262
DPOGS202910	DPOGS106365	G6D3R6	3	Mand	one to one	0.2589
DPOGS203779	DPOGS105256	G6DND9	3	Lep		0.245
DPOGS213883			1	Mon		0.2427
DPOGS211980	DPOGS105436	G6DM47	2			0.2422
DPOGS214092	DPOGS120723	G6CVX0	1	Mand, MandSP, Lep	one to one	0.239
DPOGS211282	DPOGS107188	G6CUR6	1	Lep		0.2315
DPOGS207483	DPOGS100898	G6DLI4	1	Lep		0.2297
DPOGS210924	DPOGS111759	G6CQD1	2	Mand, Lep	one to one	0.2249
DPOGS205037	DPOGS112859	G6CUX9	1	Lep		0.2246
DPOGS211068	DPOGS108038		3	Mand, Lep	one to one	0.2243
DPOGS203402	DPOGS108826	G6DIQ7	1	Mon		0.2216
DPOGS213366	DPOGS108539	G6DKZ0	3	Mand, MandSP, Lep	one to one	0.2193
DPOGS212075	DPOGS116950	G6DHY9	2	Mand, MandSP, Lep	one to one	0.2142
DPOGS207526	DPOGS117326	G6CPI7	3			0.2136
DPOGS205547	DPOGS104391	G6CNC5	3	Mand, MandSP	one to one	0.2114
DPOGS203321	DPOGS108758	G6DIN2	3	Mand	one to one	0.211
DPOGS214088	DPOGS118825	G6DA18	3	Mon		0.2084
DPOGS204330	DPOGS103188	G6DPA6	2	Mand, MandSP, Lep	one to one	0.2058
DPOGS208303	DPOGS107262	G6CTL1	2	Mand, Lep	one to one	0.2021
DPOGS203603	DPOGS106253		3	Mand, MandSP, Lep	one to one	0.2018
DPOGS207396	DPOGS120846	G6CPE9	2	Mand, MandSP, Lep	one to one	0.198
DPOGS216174	DPOGS104840	G6CRW1	2	Mand, Dm	one to one	0.1978	one to one	FBgn0004649
DPOGS208350	DPOGS121876	G6DKE5	2			0.1966
DPOGS206193	DPOGS118432	G6DM36	2	Mand, Dm, MandSP, Lep	one to one	0.1965	0
DPOGS203862	DPOGS107112	G6D6C2	2	Mon		0.1932
DPOGS208360	DPOGS121878	G6DKE3	2	Mand, Lep	one to one	0.1931
DPOGS201312	DPOGS112839	G6CK83	1	Mand	one to one	0.1922
DPOGS214906	DPOGS115067	G6CZN6	1	Mand	one to one	0.1887
DPOGS203391	DPOGS108815	G6DIN3	3			0.1862
DPOGS203617	DPOGS106252	G6CWD1	1	Mand, MandSP	one to many	0.1842
DPOGS200465	DPOGS100615	G6DCL5	2	Mand, Lep	one to one	0.1833
DPOGS205606	DPOGS112262	G6DCP7	3	Mand, MandSP	one to one	0.1822
DPOGS207595	DPOGS116635	G6CRI2	3	Lep		0.1795
DPOGS215741	DPOGS104791	G6DD07	1	Mand, MandSP, Lep	one to one	0.1782
DPOGS202422	DPOGS114370	G6D4I4	2	Mand, MandSP, Lep	one to one	0.1754
DPOGS213378	DPOGS118843	G6D8H0	3	Mand, Lep	one to one	0.1747
DPOGS208018			1			0.1733
DPOGS203928	DPOGS118599	G6CXI4	1	Mon		0.1725
DPOGS201223	DPOGS104323	G6D964	1	Mand, Lep	one to one	0.1676
DPOGS209804	DPOGS107980	G6CMD4	1			0.1654
DPOGS201112	DPOGS118946	G6D2N8	3	Mand, MandSP, Lep	one to one	0.1648
DPOGS207577	DPOGS116810	G6DTM3	2	Mand, Lep	one to one	0.164
DPOGS210800	DPOGS112988	G6D582	1	Mand, MandSP, Lep	one to one	0.1636
DPOGS209706	DPOGS121325	G6DK41	2			0.162
DPOGS205202	DPOGS119957	G6DG95	2	Mand	one to one	0.1611
DPOGS201524	DPOGS112768	G6DTP5	1	Lep		0.1595
DPOGS209137	DPOGS103343	G6CYR3	3	Mand, Dm, MandSP, DmSP	one to one	0.1592	one to many	FBgn0052064,FBgn0259795	gene model fusion
DPOGS203917	DPOGS118588	G6CXK3	3	Mand, Dm	one to many	0.1591	one to one	FBgn0031564
DPOGS200148	DPOGS102326	G6DBB8	1	Mand, MandSP, Lep	one to one	0.1588
DPOGS211801	DPOGS109984	G6D655	1	Mand	one to many	0.1578
DPOGS207236	DPOGS101109	G6CX42	1			0.1562
DPOGS202794	DPOGS122433		3	Lep		0.1523
DPOGS216169	DPOGS108402	G6CKM7	1	Mand, MandSP, Lep	one to one	0.1522
DPOGS208675	DPOGS112890	G6DMF6	1	Lep		0.1515
DPOGS211696	DPOGS119522	G6CZ79	1	Mand, MandSP, Lep	one to one	0.1513
DPOGS210008	DPOGS116060	G6CXB5	1	Mand	one to one	0.1506
DPOGS215529	DPOGS121420	G6D2B1	3	Mon		0.1504
DPOGS207006	DPOGS115555	G6CHN2	3	Mand, MandSP, Lep	one to one	0.1495
DPOGS201984	DPOGS110851	G6DJM4	1	Mand, MandSP	one to one	0.1482
DPOGS213094	DPOGS117217	G6CSE9	3	Mand, MandSP, Lep	one to many	0.1481
DPOGS204063	DPOGS106765	G6D6A0	2	Lep		0.1462
DPOGS203983	DPOGS118650	G6CXD9	3			0.1419
DPOGS203644	DPOGS100637	G6DRC9	2	Mand, MandSP	one to one	0.1418
DPOGS204433	DPOGS102976	G6DDT0	3	Mand, MandSP, Lep	one to one	0.1418
DPOGS214599	DPOGS107950	G6D852	1	Dm, DmSP		0.1412	one to one	FBgn0003137
DPOGS213028	DPOGS100014	G6DDV3	3	Lep		0.141
DPOGS215328	DPOGS109351	G6D236	2	Mand, Dm	one to one	0.1406	one to one	FBgn0031044
DPOGS204918	DPOGS105361	G6D2S1	1	Lep		0.1404
DPOGS210552	DPOGS121410	G6DSX6	3	Mand, Dm, MandSP, DmSP	one to one	0.1402	one to one	FBgn0038163
DPOGS203293	DPOGS108730	G6DIT1	2	Mand, Dm	one to one	0.1393	one to one	FBgn0267911
DPOGS208602	DPOGS111953	G6DFI4	3			0.1392
DPOGS213555	DPOGS112936	G6CMK6	3	Mand, Lep	one to one	0.1383
DPOGS211811	DPOGS121973	G6DKP6	2	Mand, Dm, MandSP	one to one	0.1341	one to one	FBgn0027287
DPOGS204064	DPOGS106765	G6D6A0	1	Mand, MandSP, Lep	one to one	0.1336
DPOGS209867	DPOGS104907	G6CWP1	1	Mand, Dm	one to one	0.1315	one to one	FBgn0034709
DPOGS211665	DPOGS117520	G6D0P0	3			0.1311
DPOGS200150	DPOGS102328	G6DBB6	1	Mand, Dm, MandSP	one to many	0.1302	one to many	FBgn0029507,FBgn0029506
DPOGS208439	DPOGS119049	G6CZF8	1	Mand	one to one	0.1293
DPOGS206257	DPOGS106911	G6CPF8	3	Mand, MandSP	one to one	0.128
DPOGS205137	DPOGS120265	G6DSW6	3	Dm		0.1276	one to one	FBgn0034688
DPOGS200518	DPOGS109469	G6DT70	3	Mand, MandSP	one to one	0.1273
DPOGS206549	DPOGS103034	G6DMY3	1	Mand, Dm	one to one	0.1272	one to one	FBgn0016075
DPOGS202261	DPOGS102316	G6D0T6	3	Mand, MandSP	one to one	0.1243
DPOGS206873			3	Lep		0.1231
DPOGS201597	DPOGS116864	G6DDS4	2	Mon		0.1229
DPOGS203034	DPOGS121634	G6DPJ2	2	Mand, MandSP	one to one	0.1221
DPOGS212420	DPOGS102933	G6DSS3	1	Mand, MandSP	one to one	0.1218
DPOGS201117	DPOGS118950	G6D2P0	3	Mand, MandSP	one to one	0.12
DPOGS201323	DPOGS106859	G6CTK2	3	Mand, Dm, MandSP	one to one	0.1199	one to one	FBgn0001125
DPOGS205989	DPOGS115715	G6DBF7	1	Mand, Dm, MandSP, DmSP	one to one	0.1186	one to one	FBgn0036214
DPOGS202898	DPOGS121197	G6D7R3	1	Mand, MandSP	one to one	0.1185
DPOGS207993	DPOGS106001	G6DR67	3	Lep		0.1175
DPOGS208096	DPOGS101382	G6CSM9	3	Mon		0.1164
DPOGS206139	DPOGS110901	G6DB03	3	Mand, MandSP	one to one	0.1151
DPOGS203389	DPOGS108810	G6DIM9	1	Mand, MandSP	one to one	0.1138
DPOGS204049	DPOGS102444	G6D120	3	Mand, Lep	one to one	0.1118
DPOGS205815	DPOGS122009	G6CWU2	1	Mand, MandSP, Lep	one to one	0.1112
DPOGS211368	DPOGS105793	G6DCC4	2	Mand	one to one	0.1103
DPOGS208170	DPOGS100278	G6DRR5	1	Mon		0.11
DPOGS209118	DPOGS103742	G6DGU8	3	Lep		0.1096
DPOGS200969	DPOGS102405	G6D7D8	2	Mon		0.1089
DPOGS203207	DPOGS121405	G6CR26	1	Mand, Dm, MandSP	one to one	0.1083	one to one	FBgn0034479	gene model fusion
DPOGS207388	DPOGS118483	G6DIZ5	2	Mand	one to one	0.108
DPOGS200051	DPOGS107406	G6D1L2	2	Mand, MandSP, Lep	one to one	0.1073
DPOGS208946	DPOGS114812	G6D6F1	1	Mand, Dm, MandSP	one to one	0.1065	one to one	FBgn0036726
DPOGS215043	DPOGS106279	G6CPX3	3	Mand, MandSP, Lep	one to one	0.106
DPOGS214113	DPOGS103116	G6CT76	1	Mand, MandSP, Lep	one to one	0.106
DPOGS208050	DPOGS100176	G6CJJ8	2	Mand	one to one	0.1054
DPOGS213101	DPOGS104971	G6CRU0	2	Mand	one to one	0.1031
DPOGS206074	DPOGS101730	G6DEG0	3	Mand	one to one	0.102
DPOGS208521	DPOGS113380	G6DMG6	1	Mand, MandSP, Lep	one to one	0.1006
DPOGS201125	DPOGS112459	G6CY61	3	Mand, MandSP, Lep	one to one	0.1
DPOGS211657	DPOGS122545	G6CQN9	2	Mand, Dm, MandSP	one to one	0.0997	one to one	FBgn0033769
DPOGS215474	DPOGS107841	G6CTS3	2	Mand, Lep	one to one	0.0997
DPOGS213678	DPOGS100095	G6CJ91	3	Mand, Dm, MandSP	one to one	0.0987	one to one	FBgn0031505
DPOGS213309	DPOGS101932	G6D9K4	2	Mand, MandSP, Lep	one to one	0.0978
DPOGS203806	DPOGS117748	G6CYI9	3	Mand, Dm, MandSP	one to many	0.0972	one to one	FBgn0085486
DPOGS204492	DPOGS116850	G6CR65	3	Mand, MandSP, Lep	one to one	0.0965
DPOGS209915	DPOGS119933	G6CL10	1	Mand, Dm, MandSP	one to one	0.095	one to one	FBgn0030840
DPOGS204324	DPOGS110923	G6D104	1	Mand, MandSP	one to one	0.0949
DPOGS210662	DPOGS120546	G6CUY1	3			0.0945
DPOGS205423	DPOGS100480	G6D051	3	Mand, Dm, MandSP, DmSP	one to one	0.0936	one to one	FBgn0029868
DPOGS202241	DPOGS119940	G6DHX3	2	Mand, Dm	one to one	0.0929	one to one	FBgn0044452	split gene model
DPOGS211615	DPOGS101507	G6CTR1	3	Mand, Dm, MandSP, DmSP	one to many	0.0922	one to one	FBgn0017566
DPOGS214382	DPOGS107872	G6DQ81	2	Mand, Dm, MandSP	one to one	0.0922	one to one	FBgn0031021
DPOGS204262	DPOGS111882	G6D7G8	2			0.092
DPOGS200206	DPOGS110975	G6CY12	3	Mand, MandSP	one to one	0.0915
DPOGS204680	DPOGS106846	G6D9T3	2	Mand, MandSP	one to one	0.0913
DPOGS212621	DPOGS112166	G6CRR8	1	Mand, Dm, MandSP, DmSP	one to one	0.0911	one to one	FBgn0032478
DPOGS212419	DPOGS102932	G6DSS1	1	Mand, Dm, MandSP	one to one	0.0903	one to many	FBgn0037170,FBgn0020653
DPOGS216075	DPOGS100556	G6D337	3	Dm, DmSP		0.0893	one to one	FBgn0033883	model fusion of potential tandem duplication
DPOGS211363	DPOGS110110	G6DLL0	2	Lep		0.0891
DPOGS208719	DPOGS104470	G6CZ27	2	Mand, Lep	one to one	0.0889
DPOGS213623	DPOGS102739	G6CLP1	1	Mand, MandSP	one to one	0.0884
DPOGS210951	DPOGS119463	G6CVE7	2	Mand, Dm, MandSP	one to one	0.0883	one to one	FBgn0037671
DPOGS211893	DPOGS102261	G6CWM6	2			0.0877
DPOGS215231	DPOGS119585	G6DI92	3	Lep		0.0873
DPOGS206112	DPOGS107604	G6DRL1	2	Mand	one to one	0.087
DPOGS207987	DPOGS113405	G6CVN7	1	Mon		0.087
DPOGS210982	DPOGS110938	G6D2Z8	3	Mand	one to one	0.0861
DPOGS206344	DPOGS103294	G6DJI0	3	Mand, MandSP, Lep	one to one	0.0847
DPOGS205340	DPOGS102235	G6CK91	3	Mand, MandSP, Lep	one to one	0.0847
DPOGS215548	DPOGS118706	G6D066	3	Lep		0.0845
DPOGS209630	DPOGS122726	G6CQS5	3	Mand, Dm	one to many	0.0844	one to one	FBgn0029167
DPOGS204885	DPOGS107532	G6CM00	3	Mand, Dm, MandSP, DmSP	one to one	0.0843	one to one	FBgn0250814
DPOGS214132	DPOGS113080	G6D1G5	2	Mand, Dm	one to one	0.0831	one to one	FBgn0031741	gene model fusion
DPOGS200496	DPOGS121768	G6D9N4	3	Mand, MandSP	one to one	0.0817
DPOGS214433	DPOGS121679	G6CNB1	1	Mand	one to one	0.0809
DPOGS205630	DPOGS112188	G6CUV7	2	Mand	one to one	0.08
DPOGS206045	DPOGS110876	G6DB05	3	Mand, Dm, MandSP, DmSP	one to one	0.0792	one to many	FBgn0050281,FBgn0030163,FBgn0035452
DPOGS204704	DPOGS102664	G6D153	3			0.079
DPOGS212658	DPOGS115339	G6D758	2	Mand, MandSP	one to one	0.0789
DPOGS208370	DPOGS103912	G6CKB2	2	Mand, MandSP	one to one	0.0781
DPOGS214203	DPOGS108437	G6DEV6	1	Dm		0.0779	one to one	FBgn0031684
DPOGS205558			2	Mand, Dm	one to many	0.0771	one to one	FBgn0012037
DPOGS201263	DPOGS104333	G6D962	1	Mand, MandSP	one to one	0.0768
DPOGS208416	DPOGS110254	G6CZK2	1			0.0768
DPOGS203718	DPOGS122352	G6CT73	3	Mand, MandSP	one to one	0.0758
DPOGS213075	DPOGS107560	G6CJT8	1	Lep		0.0746
DPOGS211075	DPOGS115074	G6DG53	1			0.0743
DPOGS211948	DPOGS102785	G6CNF5	3	Mand, Dm, MandSP	one to one	0.0742	one to one	FBgn0037001
DPOGS210346	DPOGS112960	G6CX92	3	Dm, DmSP		0.0741	one to one	FBgn0030478
DPOGS210091	DPOGS113729	G6DCH6	2	Mand, Dm	one to one	0.0719	one to one	FBgn0038571
DPOGS210682	DPOGS111595	G6CIV6	1			0.0718
DPOGS210891	DPOGS119688	G6DLX0	3	Mand, MandSP	one to one	0.0717
DPOGS205592	DPOGS117909	G6DKU2	1	Mand, Dm, MandSP	one to one	0.0716	one to many	FBgn0035044,FBgn0039850
DPOGS210345	DPOGS112960	G6CX92	2			0.0715
DPOGS201261	DPOGS117491	G6DS93	1	Mand, Lep	one to one	0.0714
DPOGS205125	DPOGS116874	G6CT64	1	Mon		0.0711
DPOGS208793	DPOGS100929	G6CPL5	3	Mand	one to one	0.0709
DPOGS207874	DPOGS106524	G6DLG7	1	Mand	one to one	0.0707
DPOGS202110	DPOGS116628	G6CW35	1	Mand	one to one	0.0707
DPOGS203910			3			0.0705
DPOGS202732	DPOGS107037	G6D0R6	2	Mand, MandSP	one to one	0.0696
DPOGS201674	DPOGS118461	G6DQQ0	1	Mand, Lep	one to one	0.0696
DPOGS200355	DPOGS116847	G6CK72	2	Mand, Dm, MandSP, DmSP	one to one	0.0689	one to one	FBgn0035032
DPOGS200926	DPOGS103983	G6CJW2	1	Mand, MandSP, Lep	one to one	0.0679
DPOGS209581	DPOGS100412	G6CS14	3	Mand, MandSP, Lep	one to one	0.0678
DPOGS201709	DPOGS109094	G6DDC8	1	Mand, MandSP	one to one	0.0675
DPOGS203971	DPOGS118636	G6CXK8	2			0.0667
DPOGS210548	DPOGS100158	G6CU84	2	Dm		0.0658	one to one	FBgn0000303
DPOGS201801	DPOGS114434	G6CM37	2	Mand	one to one	0.0655
DPOGS209756	DPOGS119902	G6DSB6	1			0.0655
DPOGS215635	DPOGS115248	G6CS49	2	Mand, MandSP	one to one	0.0651
DPOGS203842	DPOGS115285	G6D289	1	Lep		0.0651
DPOGS214956	DPOGS100081	G6CUG5	1	Mand, MandSP	one to one	0.0648
DPOGS200759	DPOGS108081	G6CZP4	2	Mand, MandSP, Lep	one to one	0.064
DPOGS215496	DPOGS109503	G6DEE0	2	Mand, Dm, MandSP, DmSP	one to one	0.064	one to one	FBgn0010213
DPOGS212299	DPOGS118084	G6CRE8	3	Mand, MandSP, Lep	one to one	0.0637
DPOGS213461	DPOGS119881	G6DBB3	3			0.0635
DPOGS210140	DPOGS120598	G6DF80	1			0.0634
DPOGS200858	DPOGS100694	G6DDA5	2	Mand, Dm, MandSP, DmSP	one to one	0.063	one to one	FBgn0011361
DPOGS204284	DPOGS113977	G6DNQ9	3	Mand, MandSP	one to one	0.063
DPOGS210459	DPOGS107829	G6DNB5	1	Mand, MandSP	one to one	0.0629
DPOGS202999	DPOGS121597	G6DPE9	3	Mand, MandSP	one to one	0.0629
DPOGS211175	DPOGS101646	G6CWY7	3	Mand, MandSP, Lep	one to one	0.0626
DPOGS209852	DPOGS120431	G6DED0	1	Mand, Dm, MandSP	one to one	0.0625	one to one	FBgn0250746	gene model split or incomplete annotation
DPOGS214115	DPOGS103119	G6CT74	1	Mon		0.0614
DPOGS208713	DPOGS120864	G6D7Z9	1	Mand, Dm, MandSP, DmSP	one to many	0.0609	one to many	FBgn0038740,FBgn0032026
DPOGS203653	DPOGS115281	G6D293	3	Mand, Lep	one to one	0.0608
DPOGS202689	DPOGS108988	G6DFC5	1	Mand, Dm, MandSP	one to one	0.0605	one to one	FBgn0083946
DPOGS205225	DPOGS103814	G6D2G3	1	Mand	one to one	0.0605
DPOGS212130	DPOGS110345	G6D9G8	1	Mand, MandSP	one to one	0.0602
DPOGS211107	DPOGS109740	G6CJH6	2	Mand, Lep	one to one	0.0602
DPOGS202694	DPOGS108993	G6DFB7	3	Mand, MandSP, Lep	one to one	0.0599
DPOGS203450	DPOGS122363	G6CQJ1	3	Mand, MandSP, Lep	one to one	0.0594
DPOGS212742	DPOGS108646	G6D5I4	2			0.0594
DPOGS201389	DPOGS121521	G6CNZ4	1			0.0594
DPOGS202024	DPOGS107102	G6D909	3	Mand, Dm, MandSP	one to one	0.059	one to one	FBgn0014028
DPOGS203290	DPOGS108729	G6DIT2	3	Mand, MandSP	one to one	0.059
DPOGS200908	DPOGS102563	G6DF93	1	Mand, MandSP	one to one	0.0586
DPOGS214617	DPOGS107961	G6D838	1			0.0581
DPOGS206036	DPOGS110868	G6DB16	2	Lep		0.058
DPOGS215576	DPOGS111783	G6DAM5	3			0.0578
DPOGS206797	DPOGS115206	G6DLT9	3	Mand, Lep	one to one	0.0573		FBgn0033868
DPOGS214474	DPOGS116752	G6CL24	3	Mon		0.0571
DPOGS204999			2	Mand, MandSP	one to one	0.0563
DPOGS212509	DPOGS106769	G6CZW9	1	Mand, MandP	one to one	0.0562
DPOGS205570			2	Mand, Dm, MandSP, DmSP	one to one	0.0559	one to one	FBgn0035799
DPOGS201118	DPOGS118951	G6D2P1	3	Mand, MandSP	one to one	0.0557
DPOGS215614	DPOGS108121	G6D5W3	2	Mand, Dm, MandSP, DmSP	one to one	0.0555	one to one	FBgn0028997
DPOGS205797	DPOGS120554	G6CQM3	3	Mand, Dm, MandSP, DmSP	one to one	0.0555	one to one	FBgn0083960
DPOGS213255	DPOGS119769	G6CSV4	1	Mand, MandSP	one to one	0.0548
DPOGS211186	DPOGS102030	G6DFZ2	2			0.0548
DPOGS206096	DPOGS111143	G6D0I6	2	Mand, Dm, MandSP	one to one	0.0547	one to one	FBgn0036927
DPOGS208656	DPOGS119310	G6D0Q3	3	Mand, MandSP	one to one	0.0544
DPOGS214623	DPOGS107970	G6D855	2	Mand, MandSP, Lep	one to one	0.0541
DPOGS215520	DPOGS119266		3	Mand, Dm, MandSP, DmSP	one to one	0.0541	one to one	FBgn0019957
DPOGS200337	DPOGS105772	G6D0Y9	1	Mand, MandSP	one to one	0.054
DPOGS203525	DPOGS121841	G6DN72	1	Mand	one to one	0.054
DPOGS207101	DPOGS115654	G6CI69	3	Mand, Dm, MandSP	one to one	0.0531	one to one	FBgn0262559
DPOGS214631	DPOGS109822	G6CY94	3	Lep		0.0529
DPOGS215532	DPOGS112019	G6CYC8	3	Mand, MandSP, Lep	one to one	0.0525
DPOGS208095	DPOGS101382	G6CSM9	3	Mand, MandSP, Lep	one to one	0.0522
DPOGS213744	DPOGS113452	G6DMA8	3	Mand, Dm, DmSP	one to one	0.052	one to one	FBgn0005614
DPOGS208876	DPOGS115095	G6CPB3	2	Mand, MandSP	one to one	0.0509
DPOGS213874	DPOGS104918	G6CPV0	2	Mand, MandSP, Lep	one to one	0.0507
DPOGS214224	DPOGS102053	G6D739	3			0.0507
DPOGS216077	DPOGS100558	G6D335	1	Mand, Dm	one to one	0.0504	one to one	FBgn0025608
DPOGS214218	DPOGS102047	G6D750	1	Mand, Dm, MandSP	one to one	0.05	one to one	FBgn0031566
DPOGS203655	DPOGS104229	G6CQW6	3			0.0498
DPOGS202822	DPOGS117888	G6DFF8	3	Mand, MandSP	one to one	0.0494
DPOGS206077	DPOGS111152	G6D0H8	1	Mand, Dm	one to one	0.0485	one to one	FBgn0027785
DPOGS205126	DPOGS116875	G6CT66	1			0.0478
DPOGS215818	DPOGS103061	G6DPV8	3			0.0474
DPOGS206192	DPOGS118432	G6DM36	3	Mand, Dm, MandSP, DmSP	one to one	0.0472	one to one	FBgn0019960
DPOGS200638	DPOGS102478	G6D0G3	1	Mand, MandSP	one to one	0.0471
DPOGS206039	DPOGS110870	G6DB14	2	Mand, MandSP, Lep	one to one	0.047
DPOGS201143	DPOGS105536	G6DLB3	3	Mand, Dm, MandSP, DmSP	one to one	0.0469	one to one	FBgn0035724
DPOGS216010	DPOGS121468	G6DMQ9	1	Mand, Dm, DmSP	one to one	0.0466	one to one	FBgn0051391
DPOGS208593	DPOGS100314	G6CR75	2			0.0455
DPOGS212876	DPOGS120415	G6D148	3	Mand, Dm, MandSP, DmSP	one to one	0.0452	one to one	FBgn0034957
DPOGS208377	DPOGS103921	G6CKC1	3	Mand, Dm, MandSP, DmSP	one to one	0.0444	one to one	FBgn0039071
DPOGS203783	DPOGS120883	G6DB70	1	Mand, MandSP	one to one	0.0441
DPOGS206636	DPOGS119147	G6CUQ0	1	Dm		0.0439	one to one	FBgn0000477	length divergence
DPOGS210956	DPOGS112327	G6DI24	1	Mand, Dm, MandSP, DmSP	one to one	0.0437	one to one	FBgn0038960	gene model fusion of potential tandem duplicate
DPOGS203597	DPOGS120972	G6DMK0	3	Mand, Dm, MandSP, DmSP	one to one	0.0431	one to one	FBgn0021967
DPOGS211019	DPOGS119459	G6CVE2	3	Lep		0.0431
DPOGS215533	DPOGS101989	G6DQZ5	3	Dm, DmSP		0.043	one to one	FBgn0037239
DPOGS216202	DPOGS113459	G6DJS8	2	Mand, Lep	one to one	0.0427
DPOGS203716	DPOGS116605	G6DSU4	1	Mand	one to one	0.0426
DPOGS202795	DPOGS122434	G6DD49	3			0.0423
DPOGS213345	DPOGS117780	G6CYV5	1	Mand, Dm, MandSP	one to one	0.0422	one to one	FBgn0037162
DPOGS202773	DPOGS109043	G6D5R8	2	Mand, Dm, MandSP	one to one	0.0417	one to one	FBgn0038570
DPOGS209764	DPOGS119908	G6DSB9	3			0.0416
DPOGS214731	DPOGS104591	G6CNR4	3	Mand, Dm, MandSP	one to one	0.0415	one to one	FBgn0039669
DPOGS209449	DPOGS116085	G6D199	1	Mand, Dm, MandSP	one to one	0.041	one to one	FBgn0267449
DPOGS207775	DPOGS122219	G6DNP9	3	Mand, Dm, MandSP, DmSP	one to one	0.0402	one to one	FBgn0030691
DPOGS204676	DPOGS113688	G6CKL7	2	Mand, Dm, MandSP, DmSP	one to one	0.0388	one to one	FBgn0283535
DPOGS203932	DPOGS118604	G6CXH6	1	Mand, Dm, MandSP, DmSP	one to one	0.0386	one to one	FBgn0062517
DPOGS208155	DPOGS120523	G6CS85	3	Dm, DmSP		0.0381	one to one	FBgn0038598
DPOGS211221	DPOGS100019	G6DSJ2	3	Mand, Dm, MandSP	one to one	0.0379	one to one	FBgn0002036
DPOGS209136	DPOGS103341	G6CYR0	1	Mand, MandSP, Lep	one to one	0.0378
DPOGS207944	DPOGS117466	G6D881	2	Mand, MandSP	one to one	0.0376
DPOGS211102	DPOGS122447	G6CTT4	1	Mand, MandSP	one to one	0.0375
DPOGS208941	DPOGS114805	G6D6E2	3	Mand, Dm, MandSP, DmSP	many to one	0.0371	many to one	FBgn0010352
DPOGS207441	DPOGS100056	G6CP17	1	Mand, Dm, MandSP, DmSP	one to one	0.0371	one to one	FBgn0023143
DPOGS210648	DPOGS118332	G6DCB0	1	Mand	one to one	0.0371
DPOGS206517	DPOGS101700	G6CJD8	3	Mand, Dm, MandSP, DmSP	many to many	0.0369	many to one	FBgn0028902
DPOGS201832	DPOGS111415	G6CZX7	2	Mand, Dm	one to many	0.0368	one to one	FBgn0036195
DPOGS203997	DPOGS118664	G6CXF7	3			0.0368
DPOGS215594			2	Mand, MandSP	one to one	0.0363
DPOGS204410	DPOGS116772		1	Mand, Dm	one to one	0.0361	one to one	FBgn0023535
DPOGS203278	DPOGS109609	G6DQK3	3	Lep		0.0355
DPOGS214667	DPOGS122329	G6DB54	3	Mand, Dm, MandSP, DmSP	one to one	0.0349	one to one	FBgn0034566
DPOGS211354	DPOGS110106	G6DLL1	1	Mand, MandSP	one to one	0.0347
DPOGS214781	DPOGS107919	G6CRG4	2	Mand, Dm, DmSP	one to one	0.0346	one to one	FBgn0004449
DPOGS203840	DPOGS104228	G6CQW5	2	Mand, MandSP, Lep	one to one	0.034
DPOGS215665	DPOGS119998	G6CRT4	3	Mand, Dm, MandSP, DmSP	one to one	0.0337	one to one	FBgn0047038
DPOGS204553			1	Mand, MandSP	one to one	0.0329
DPOGS211176	DPOGS101647	G6CWY8	1	Mand, Dm, MandSP	one to one	0.0329	one to many	FBgn0037506,FBgn0030263
DPOGS214869	DPOGS112755	G6CK96	2	Mand, MandSP	one to one	0.0328
DPOGS211602	DPOGS101506	G6CTR3	3	Mand, Dm, MandSP, DmSP	one to one	0.0323	one to many	FBgn0029890,FBgn0028336
DPOGS200723	DPOGS107997	G6DB82	1	Mand	one to one	0.0322
DPOGS207628	DPOGS100659	G6DCK0	3	Mand, Dm, MandSP	one to one	0.0321	one to one	FBgn0031771
DPOGS215524	DPOGS119268	G6D4F2	1	Mand, Dm	one to one	0.0321	one to many	FBgn0052495,FBgn0030882
DPOGS208937	DPOGS114801	G6D6D7	2	Mand	one to one	0.0315
DPOGS203712	DPOGS116601	G6DST9	1	Mand	one to one	0.0315
DPOGS213831	DPOGS104134	G6CJB9	1	Mand, Dm, MandSP	one to one	0.0312	one to one	FBgn0019886
DPOGS215921	DPOGS112130	G6CIP4	3	Mand, Dm, MandSP, DmSP	one to one	0.0311	one to one	FBgn0036762
DPOGS211475	DPOGS117439	G6D7I6	3	Mand, Dm, MandSP, DmSP	one to one	0.0311	one to one	FBgn0016687
DPOGS202402	DPOGS110381	G6CR59	3			0.0306
DPOGS200888	DPOGS102542	G6DFB0	3	Mand, MandSP	one to one	0.0302
DPOGS212563	DPOGS114030	G6DRU3	3	Mand, MandSP	one to one	0.0301
DPOGS204677	DPOGS118765		3	Mand, Dm, MandSP	one to one	0.0296	one to one	FBgn0260743
DPOGS204978	DPOGS103618	G6CWL5	2	Mand	one to one	0.0296
DPOGS202769	DPOGS109039	G6D5S5	3	Mand, Dm, MandSP, DmSP	one to one	0.0294	one to one	FBgn0051803
DPOGS212973	DPOGS115834	G6D0X7	3	Mand, Dm, MandSP	one to one	0.029	one to one	FBgn0035600
DPOGS200293	DPOGS104578	G6DK26	1	Dm, DmSP		0.0287	one to one	FBgn0032431
DPOGS212775			1	Mand, Dm	one to one	0.0285	one to one	FBgn0001217
DPOGS215645	DPOGS117653	G6CY31	1	Mand, Dm, MandSP, DmSP	one to one	0.0284	one to one	FBgn0039576
DPOGS202793	DPOGS108356	G6D093	2	Dm		0.0284	one to one	FBgn0034106	gene model split or incomplete annotation
DPOGS202254	DPOGS116291	G6CJX7	3	Mand	one to one	0.028
DPOGS207641	DPOGS110349	G6DBY1	1	Mand	one to one	0.0279
DPOGS215321	DPOGS106201	G6DC61	3	Mand, MandSP, Lep	one to one	0.0277
DPOGS208319	DPOGS112516	G6DS27	2	Dm		0.0275	one to one	FBgn0083969
DPOGS200384	DPOGS113656	G6D823	2	Mand, Dm	one to one	0.0273	one to one	FBgn0027610
DPOGS207402	DPOGS107461	G6CMR5	3	Mand, Dm, MandSP, DmSP	one to one	0.0267	one to one	FBgn0031476
DPOGS204357	DPOGS122692	G6DCQ3	3	Mand, Dm, MandSP	one to one	0.0267	one to one	FBgn0034454
DPOGS207276	DPOGS114743	G6D1R1	3	Mand, MandSP	one to one	0.0266
DPOGS210821	DPOGS106591	G6DS53	1	Mand, Dm, MandSP, Lep	one to one	0.0261	one to one	FBgn0035515	gene model fusion of potential tandem duplication
DPOGS203412	DPOGS108839	G6DIS9	1			0.0258
DPOGS200231	DPOGS113466	G6D6Q2	1	Lep		0.0252
DPOGS211437	DPOGS103737	G6DJI3	3	Mand, Dm, MandSP	one to one	0.0244	one to one	FBgn0040309
DPOGS203626	DPOGS111132	G6DP09	3	Mand, MandSP, Lep	one to one	0.0242
DPOGS200987	DPOGS106784	G6CLG7	1	Dm		0.0239	one to one	FBgn0039674
DPOGS201559	DPOGS119722	G6DR19	2	Mand	one to one	0.0236
DPOGS212495	DPOGS121655	G6DQH2	1	Mand, MandP	one to one	0.0224
DPOGS213656	DPOGS110007	G6CJ88	1	Mand, Dm, MandSP	one to one	0.0224	one to one	FBgn0267385
DPOGS215291	DPOGS109336	G6D263	1	Mand, Dm, MandSP, DmSP	one to one	0.0223	one to one	FBgn0037138
DPOGS210344	DPOGS112959	G6CX91	1	Mand, Dm, DmSP	one to one	0.0222	one to one	FBgn0261260
DPOGS212567	DPOGS114032	G6DRT9	3	Mand, MandSP	one to one	0.0217
DPOGS214840	DPOGS108290		3	Mand, Dm, MandSP, DmSP	one to one	0.0214	one to one	FBgn0029667
DPOGS209134	DPOGS114261	G6CT52	3	Mand, Dm, MandSP, DmSP	one to one	0.0204	one to one	FBgn0003462
DPOGS208385	DPOGS110629	G6DE23	3	Mand, MandSP, Lep	one to one	0.02
DPOGS209670	DPOGS101282	G6D3J1	1	Mand, Dm, DmSP	one to one	0.0199	one to one	FBgn0000261
DPOGS208185	DPOGS100282	G6DRR2	3	Mand, Dm, MandSP	one to one	0.0197	one to one	FBgn0004888
DPOGS215420	DPOGS109376	G6D4H5	3	Mand, Dm, MandSP, DmSP	many to one	0.0191	many to many	FBgn0034497,FBgn0026409
DPOGS208650	DPOGS119304	G6D0P4	3	Mand, Dm, MandSP, DmSP	one to one	0.0188	one to one	FBgn0037643
DPOGS202178	DPOGS110825	G6DKW2	2	Mand, Dm, MandSP, DmSP	one to one	0.0188	one to one	FBgn0001124
DPOGS201094	DPOGS119567	G6D9X0	1	Mand, Dm, MandSP	one to one	0.0185	one to one	FBgn0027291
DPOGS201379	DPOGS121512	G6CNX1	3	Mand, Dm, MandSP, DmSP	one to one	0.018	one to one	FBgn0283476
DPOGS203786	DPOGS121572	G6DFP1	3	Mand, Dm, MandSP, DmSP	one to one	0.0178	one to one	FBgn0267432	length divergence
DPOGS215720	DPOGS100986	G6DP43	3	Mand, Dm, MandSP, DmSP	one to one	0.0177	one to one	FBgn0000116	length divergence
DPOGS207540	DPOGS106243	G6D8X1	3	Mand, MandSP, Lep	one to one	0.0177
DPOGS201402	DPOGS121532	G6CP09	3	Mand, Dm, MandSP, DmSP	one to one	0.0172	one to one	FBgn0025111
DPOGS205211	DPOGS114116	G6CVZ2	3	Mand, Dm, MandSP, DmSP	one to one	0.0171	one to one	FBgn0003360
DPOGS208881	DPOGS120928	G6CJ30	1	Mand, Dm, MandSP	one to one	0.0171	one to one	FBgn0038145
DPOGS210672	DPOGS108863	G6D706	3	Mand, Dm, MandSP, DmSP	one to one	0.017	one to one	FBgn0034816
DPOGS209305	DPOGS100347	G6D045	3	Mand, Dm, MandSP, DmSP	one to one	0.0167	one to one	FBgn0039104
DPOGS203796	DPOGS101870	G6CYM4	3	Mand, Dm, MandSP, DmSP	one to one	0.0164	one to one	FBgn0034745
DPOGS213746	DPOGS104149	G6CY09	1	Mand, Dm, MandSP	one to one	0.0162	one to one	FBgn0250843
DPOGS209162	DPOGS102724	G6CSP9	1	Mand, Dm	one to one	0.016	one to one	FBgn0052549
DPOGS205439	DPOGS122249	G6CWN1	3	Mand, MandSP	one to one	0.0159
DPOGS215705	DPOGS103453	G6DSV5	2	Mand, MandSP	one to one	0.0157
DPOGS201289	DPOGS111827	G6CNR8	3	Mand, Dm, MandSP, DmSP	one to one	0.0154	one to one	FBgn0013810
DPOGS214875	DPOGS113456	G6CMF9	2	Mand, MandSP, Lep	one to one	0.0151
DPOGS201752	DPOGS117379	G6CL85	1	Mand, Dm, MandSP	one to one	0.0149	one to one	FBgn0027568
DPOGS200427	DPOGS104050	G6CSE0	1	Mand, Dm, MandSP, DmSP	one to one	0.0146	one to one	FBgn0261439
DPOGS209786	DPOGS101343	G6D0S9	1	Mand, Dm	one to one	0.0146	one to one	FBgn0262512
DPOGS210452	DPOGS107694	G6DSL8	3	Mand, Dm, MandSP, DmSP	one to one	0.0144	one to one	FBgn0013813
DPOGS214632	DPOGS109823	G6CY95	3	Mand, Dm, MandSP, DmSP	one to one	0.014	one to many	FBgn0267433,FBgn0013812	split gene model
DPOGS203787	DPOGS122349	G6CT70	3	Mand, MandSP	one to one	0.0133
DPOGS215829	DPOGS103722	G6DFU6	1	Mand, Dm, MandSP, DmSP	one to one	0.0132	one to one	FBgn0261268
DPOGS200359	DPOGS100351	G6DS01	3	Mand, MandSP, Lep	one to one	0.0132
DPOGS212039	DPOGS108960	G6DQW4	1	Mand, Dm, MandSP, DmSP	one to one	0.0131	one to one	FBgn0036702	length divergence
DPOGS216029	DPOGS112547	G6CNV3	3	Mand, Dm, MandSP	one to one	0.0123	one to one	FBgn0000409
DPOGS206365	DPOGS108594	G6CSJ5	1	Mand, Dm, DmSP	one to one	0.0117	one to one	FBgn0264695
DPOGS208934	DPOGS114797	G6D6D0	1	Mand, Dm	one to one	0.0115	one to one	FBgn0038947
DPOGS203677	DPOGS104623		3	Mand, Dm, MandSP, DmSP	one to one	0.0109	one to one	FBgn0264492
DPOGS215677	DPOGS117560	G6CKE9	2	Mand, MandSP	one to one	0.0109
DPOGS211775	DPOGS108096	G6DB41	1	Mand, Dm, MandSP	one to one	0.0107	one to one	FBgn0031784
DPOGS203490	DPOGS122709	G6CKC7	3	Mand, Dm, MandSP	one to one	0.0105	one to one	FBgn0265262,FBgn0263598
DPOGS209903	DPOGS102097	G6DQ03	1	Mand, Dm, MandSP	one to one	0.0104	one to one	FBgn0002284
DPOGS211597	DPOGS120502	G6CY74	3	Mand, Dm, MandSP	one to one	0.0103	one to one	FBgn0029155
DPOGS202628	DPOGS112007	G6DQ32	1	Mand, Dm, MandSP	one to one	0.0099	one to one	FBgn0010551
DPOGS207382	DPOGS118477	G6DIY8	2	Mand, Dm	one to one	0.0097	one to one	FBgn0027779
DPOGS210806	DPOGS116016	G6D2B9	1	Mand, Dm, MandSP, DmSP	one to one	0.0096	one to many	FBgn0037862,FBgn0010100
DPOGS209638	DPOGS100382	G6CS04	3	Mand, Dm, MandSP	one to one	0.0095	one to one	FBgn0001142
DPOGS203921	DPOGS118591	G6CXJ9	3	Mand, MandSP, Lep	one to one	0.0093
DPOGS213388	DPOGS117773	G6CYV8	1	Mand, Dm, MandSP, DmSP	many to many	0.0092	many to many	FBgn0003888,FBgn0003890
DPOGS213472	DPOGS110817	G6CLD2	3	Lep		0.0092
DPOGS208883			3	Mand, Dm, MandSP	one to one	0.009	one to one	FBgn0001128
DPOGS202417	DPOGS110386	G6CR57	3	Mand, MandSP	one to one	0.009
DPOGS212342	DPOGS110296	G6CIT5	3	Mand, Dm, MandSP, DmSP	one to one	0.0087	one to many	FBgn0052820,FBgn0052819,FBgn0040028
DPOGS211341	DPOGS122135	G6DJL0	3	Mand, MandSP	one to one	0.0086
DPOGS209345	DPOGS118855	G6DDY8	1	Mand, Dm, MandSP, DmSP	many to one	0.0084	many to many	FBgn0034497,FBgn0026409
DPOGS210435	DPOGS107824	G6DNB7	3	Mand, Dm, MandSP, DmSP	one to one	0.0081	one to one	FBgn0011211
DPOGS211789	DPOGS107066	G6DRS2	3	Mand, Dm, MandSP	one to one	0.0079	one to one	FBgn0022382
DPOGS215239	DPOGS116621	G6D6P8	2	Mand, Dm	one to one	0.0076	one to one	FBgn0250823
DPOGS209648	DPOGS100392	G6CRY6	3	Mand, Dm, MandSP, DmSP	one to one	0.0071	one to one	FBgn0031905
DPOGS202452	DPOGS120118	G6DI04	2	Mand, Dm, MandSP, DmSP	many to one	0.007	many to one	FBgn0010352
DPOGS205217	DPOGS106757	G6DSP9	3	Mand, MandSP, Lep	one to many	0.0066
DPOGS208844	DPOGS122167	G6CYQ3	1	Mand, Dm, MandSP, DmSP	one to one	0.0063	one to one	FBgn0001218
DPOGS203218	DPOGS118697	G6CLJ8	1	Mand, MandSP	one to one	0.005
DPOGS200904	DPOGS102560	G6DF88	1	Mand, Dm, MandSP	one to one	0.0046	one to one	FBgn0261955
DPOGS208175	DPOGS116940	G6DE88	1	Mand, Dm, MandSP	one to one	0.0038	one to one	FBgn0024432
DPOGS214107	DPOGS102460	G6DIU6	1	Mand, Dm, MandSP, DmSP	one to one	0.0035	one to one	FBgn0002031
DPOGS208750	DPOGS105295	G6DAB3	2	Mand, Dm, MandSP	one to one	0.0034	one to one	FBgn0036213	gene model fusion
DPOGS202403	DPOGS110382	G6CR58	3	Mand, Dm, MandSP, DmSP	many to many	0.0031	many to many	FBgn0003888,FBgn0003890
DPOGS214371	DPOGS107933	G6CWA0	1	Mand, Dm, MandSP	one to one	0.0031	one to one	FBgn0261014
DPOGS206625	DPOGS111950	G6D9Q2	2	Mand, Dm, MandSP, DmSP	one to one	0.0025	one to one	FBgn0046332
DPOGS201744	DPOGS117373	G6CL94	2	Mand, Dm, MandSP	one to one	0.0018	one to one	FBgn0004907
DPOGS206069	DPOGS101724	G6DEH3	3	Mand, Dm, MandSP	one to one	0.0017	one to many	FBgn0267912,FBgn0011826
DPOGS206670	DPOGS110448	G6D8H8	3	Mand, Dm, MandSP, DmSP	one to one	0.0015	one to many	FBgn0003134,FBgn0000711,FBgn0004103,FBgn0003132	length divergence
DPOGS209294	DPOGS117207	G6DM28	2	Mand	one to one	0.0011
DPOGS203334	DPOGS108771	G6DIK0	3	Mand, Dm, MandSP, DmSP	many to many	0.001	many to many	FBgn0003885,FBgn0003884
DPOGS206968	DPOGS109265	G6CVB9	1	Mand, MandSP, Lep	one to one	0.0004
DPOGS211585	DPOGS105976	G6DAU4	3	Mand, Dm, MandSP, DmSP	one to one	0.0002	one to one	FBgn0037962
DPOGS215440	DPOGS100513	G6DFH3	3	Mand, Dm, MandSP, DmSP	many to many	0.0001	many to many	FBgn0003888,FBgn0003890
DPOGS209741	DPOGS122196	G6DN10	3	Mand, Dm, MandSP, DmSP	one to one	0.0001	one to one	FBgn0004363
DPOGS206819	DPOGS115387	G6CIB2	3	Mand, Dm, MandSP, DmSP	one to one	0.0001	one to many	FBgn0026141,FBgn0011760
DPOGS200799	DPOGS100829	G6DH47	3	Mand, Dm, MandSP, DmSP	one to one	0.0001	one to one	FBgn0005671
DPOGS204164	DPOGS109147	G6CLW6	2	Mand, Dm	one to one	0.0001	one to one	FBgn0037690
DPOGS214479	DPOGS118350	G6DQ26	3	Mand, Dm, MandSP, DmSP	many to many	0	many to many	FBgn0003885,FBgn0003884
DPOGS203337	DPOGS108775	G6DIJ5	3	Mand, Dm	one to one	0	one to one	FBgn0003744
DPOGS212546	DPOGS121132	G6CR21	3	Mand, Lep	one to one	0
DPOGS215153	DPOGS101090	G6CZZ0	2	Mand	one to one	0
DPOGS202994	DPOGS121594	G6DPF5	2	Mand, MandSP, Lep	one to one
DPOGS202391	DPOGS112497	G6CX47	1	Mand, MandSP, Lep	one to one
DPOGS201983	DPOGS110851	G6DJM4	1	Mand, MandSP, Lep	one to one
DPOGS200283	DPOGS100359	G6DRZ8	3	Mand, MandSP, Lep	one to one
DPOGS201656	DPOGS120263	G6CIJ8	3	Mand, MandSP	one to one
DPOGS200647	DPOGS108323	G6CTZ0	1	Mand, Dm, MandSP, DmSP	one to many		one to one	FBgn0033961
DPOGS213462	DPOGS118901	G6D1K4	1	Mand, Dm, MandSP, DmSP	one to one		one to one	FBgn0032511
DPOGS213385	DPOGS117287	G6CL46	3	Mand, Dm, MandSP, DmSP	one to one		one to many	FBgn0003889,FBgn0003887
DPOGS213120	DPOGS116496	G6CV22	3	Mand, Dm, MandSP, DmSP	many to one		many to one	FBgn0029888
DPOGS213119	DPOGS116496	G6CV22	3	Mand, Dm, MandSP, DmSP	many to one		many to one	FBgn0029888
DPOGS211545	DPOGS111472	G6D225	2	Mand, Dm, MandSP, DmSP	one to one		one to one	FBgn0031392
DPOGS211519	DPOGS113136	G6DA73	3	Mand, Dm, MandSP, DmSP	one to one		one to one	FBgn0037891
DPOGS209016	DPOGS113763	G6DQB2	2	Mand, Dm, MandSP, DmSP	many to many		many to one	FBgn0010217
DPOGS209009	DPOGS113763	G6DQB2	2	Mand, Dm, MandSP, DmSP	many to many		many to one	FBgn0010217
DPOGS208810	DPOGS105652	G6DM19	3	Mand, Dm, MandSP, DmSP	one to one		one to one	FBgn0033610
DPOGS207386	DPOGS118481	G6DIZ2	1	Mand, Dm, MandSP, DmSP	one to one		one to one	FBgn0030004
DPOGS206518	DPOGS101701	G6CJD9	3	Mand, Dm, MandSP, DmSP	many to many		many to one	FBgn0028902
DPOGS200989	DPOGS106290	G6CS65	3	Mand, Dm, MandSP, DmSP	one to one		one to many	FBgn0035568,FBgn0035567
DPOGS200328	DPOGS113185	G6DJS0	3	Mand, Dm, MandSP, DmSP	many to many		many to many	FBgn0000047,FBgn0000046,FBgn0000045,FBgn0000044,FBgn0000043,FBgn0000042
DPOGS200327	DPOGS113185	G6DJS0	3	Mand, Dm, MandSP, DmSP	many to many		many to many	FBgn0000047,FBgn0000046,FBgn0000045,FBgn0000044,FBgn0000043,FBgn0000042
DPOGS214674	DPOGS118791	G6CIW7	1	Mand, Dm, MandSP	one to one		one to one	FBgn0033243	length divergence
DPOGS213436	DPOGS113341	G6CTI3	2	Mand, Dm, MandSP	one to one		one to one	FBgn0039077
DPOGS210289	DPOGS113109	G6DH78	1	Mand, Dm, MandSP	one to one		one to one	FBgn0039490
DPOGS210282	DPOGS108358	G6DJ89	1	Mand, Dm, MandSP	one to many		one to one	FBgn0038924
DPOGS208145	DPOGS121184	G6CRA6	3	Mand, Dm, MandSP	one to one		one to one	FBgn0086691
DPOGS207193			2	Mand, Dm, MandSP	one to one		one to one	FBgn0051515
DPOGS206959	DPOGS119830	G6DL76	3	Mand, Dm, DmSP	one to one		one to one	FBgn0000064
DPOGS200797	DPOGS100827	G6DH45	1	Mand, Dm, DmSP	one to one		one to one	FBgn0015024
DPOGS211216	DPOGS112051	G6DPS3	2	Mand, Dm	one to one		one to one	FBgn0028665
DPOGS206680	DPOGS100530	G6DBX2	2	Mand, Dm	one to many		one to many	FBgn0032713,FBgn0027070
DPOGS204979	DPOGS103619	G6CWL1	1	Mand, Dm	one to one		one to one	FBgn0002775
DPOGS214411	DPOGS108559	G6CU12	2	Mand, MandSP, Lep	one to one
DPOGS210353	DPOGS112954	G6CX93	1	Mand, MandSP, Lep	one to one
DPOGS208819	DPOGS103569	G6DBA9	3	Mand, MandSP, Lep	one to one
DPOGS203629	DPOGS114983	G6DJQ1	3	Mand, MandSP, Lep	one to one
DPOGS213431	DPOGS111591	G6CPC5	1	Mand, MandSP	one to one
DPOGS211204	DPOGS122440	G6CTU1	1	Mand, MandSP	one to one
DPOGS211069	DPOGS101946	G6CS92	2	Mand, MandSP	one to one
DPOGS210702	DPOGS107984	G6CWK2	2	Mand, MandSP	many to one
DPOGS210700	DPOGS107984	G6CWK2	2	Mand, MandSP	many to one
DPOGS210146	DPOGS107027	G6CKQ0	2	Mand, MandSP	one to one
DPOGS207528	DPOGS117328	G6CPI9	3	Mand, MandSP	one to one
DPOGS206137	DPOGS110899	G6DB01	1	Mand, MandSP	one to one
DPOGS206035	DPOGS110867	G6DB17	1	Mand, MandSP	one to one
DPOGS204469	DPOGS104009	G6DAI0	3	Mand, MandSP	one to one
DPOGS204260	DPOGS111882	G6D7G8	3	Mand, MandSP	one to one
DPOGS203865	DPOGS109012	G6D3X9	2	Mand, MandSP	one to one
DPOGS203778	DPOGS105253	G6DND4	1	Mand, MandSP	one to one
DPOGS203308	DPOGS108746	G6DIQ3	1	Mand, MandSP	one to one
DPOGS203282	DPOGS108720	G6DIU2	3	Mand, MandSP	one to one
DPOGS202695	DPOGS108994	G6DFB6	3	Mand, MandSP	one to one
DPOGS202366	DPOGS103948	G6DLN2	1	Mand, MandSP	one to one
DPOGS201676	DPOGS118463	G6DQQ2	3	Mand, MandSP	one to one
DPOGS213489	DPOGS110821	G6CLD4	3	Mand, Lep	one to one
DPOGS208083	DPOGS108846	G6CTI8	1	Mand, Lep	one to one
DPOGS202431	DPOGS114366	G6D4I5	2	Mand, Lep	one to one
DPOGS215549	DPOGS111364	G6CJL6	3	Mand, Lep	one to one
DPOGS213336	DPOGS111978	G6CTG1	2	Mand, Lep	one to one
DPOGS207830	DPOGS105998	G6D402	3	Mand, Lep	one to one
DPOGS205440	DPOGS122250	G6CWN3	1	Mand, Lep	one to one
DPOGS215671	DPOGS115353	G6DB58	1	Mand	one to many
DPOGS212589	DPOGS111680	G6CJ80	2	Mand	one to one
DPOGS203867	DPOGS112353	G6CKI0	3	Mand	one to one
DPOGS200377	DPOGS119563	G6DA50	1	Mand	one to one
DPOGS213659	DPOGS116510	G6CUG9	1	Dm, DmSP			one to one	FBgn0052392	length divergence
DPOGS200548	DPOGS101652	G6D9G5	1	Dm			one to many	FBgn0051445,FBgn0263236
DPOGS216129	DPOGS102180	G6D7S0	1	Mon
DPOGS213882			3	Mon
DPOGS212499	DPOGS117209	G6D3U4	1	Mon
DPOGS211988	DPOGS105289	G6CNQ7	1	Mon
DPOGS211544	DPOGS112301	G6D0K6	2	Mon
DPOGS210830	DPOGS110957	G6DSR1	1	Mon
DPOGS209637	DPOGS100381	G6CS05	3	Mon
DPOGS208803	DPOGS105647	G6DM10	1	Mon
DPOGS208097	DPOGS101383	G6CSM8	3	Mon
DPOGS207945	DPOGS117466	G6D881	3	Mon
DPOGS207206	DPOGS119628	G6CT08	1	Mon
DPOGS206037			2	Mon
DPOGS204263	DPOGS101184	G6DTJ7	3	Mon
DPOGS203869	DPOGS113140	G6DJ62	1	Mon
DPOGS203863	DPOGS109295	G6DTK4	2	Mon
DPOGS203616	DPOGS106251	G6CWD4	2	Mon
DPOGS203451	DPOGS100064	G6D285	3	Mon
DPOGS203442	DPOGS122366	G6CQJ0	3	Mon
DPOGS203359	DPOGS110043	G6CM18	3	Mon
DPOGS202451	DPOGS120117	G6DI05	1	Mon
DPOGS202432			3	Mon
DPOGS202367	DPOGS110936	G6D300	1	Mon
DPOGS201969	DPOGS118166	G6DGC9	1	Mon
DPOGS200549	DPOGS105571	G6CUG0	1	Mon
DPOGS200504	DPOGS112243	G6CIP0	1	Mon
DPOGS215528	DPOGS121417	G6D2B4	1	Lep
DPOGS214653	DPOGS109823	G6CY95	3	Lep
DPOGS211851	DPOGS105448	G6DM62	1	Lep
DPOGS211771	DPOGS109970	G6D3K3	3	Lep
DPOGS211202	DPOGS122440	G6CTU1	3	Lep
DPOGS210661	DPOGS102647	G6DJW6	2	Lep
DPOGS209582	DPOGS100413	G6CS15	3	Lep
DPOGS209405	DPOGS103368	G6CX49	1	Lep
DPOGS207327	DPOGS100674	G6DT01	2	Lep
DPOGS206681	DPOGS100530	G6DBX2	2	Lep
DPOGS205435	DPOGS122247	G6CWM9	3	Lep
DPOGS205229	DPOGS114114	G6CVY8	3	Lep
DPOGS204113	DPOGS115295	G6CML3	2	Lep
DPOGS201912	DPOGS122354	G6CKW3	3	Lep
DPOGS215669	DPOGS115352	G6DB59	1
DPOGS214656	DPOGS103831	G6DMD6	1
DPOGS213365	DPOGS108537	G6DKY8	3
DPOGS213109	DPOGS117225	G6CSF2	3
DPOGS212918	DPOGS120935	G6D8U3	1
DPOGS212917	DPOGS120935	G6D8U3	1
DPOGS212574	DPOGS114039	G6DRU6	2
DPOGS212452	DPOGS105378	G6D8A0	1
DPOGS211996	DPOGS120879	G6DGH4	3
DPOGS211756	DPOGS122381	G6D887	1
DPOGS211755	DPOGS119036	G6D536	3
DPOGS211353	DPOGS110105	G6DLL2	1
DPOGS211203	DPOGS122440	G6CTU1	3
DPOGS211023	DPOGS122732	G6CXY0	2
DPOGS210664	DPOGS120548	G6CUY3	1
DPOGS210547	DPOGS100158	G6CU84	2
DPOGS210536			1
DPOGS210288	DPOGS109948	G6DHI1	1
DPOGS209002	DPOGS122583	G6DEJ4	3
DPOGS208359	DPOGS109505		3
DPOGS207829	DPOGS105997	G6D401	1
DPOGS207454	DPOGS105263	G6D352	1
DPOGS206930	DPOGS115507	G6CHN3	3
DPOGS205204	DPOGS107267	G6DQX2	2
DPOGS204593			3
DPOGS203785	DPOGS121571	G6DFP2	3
DPOGS203469	DPOGS109764	G6DH99	2
DPOGS203309	DPOGS108747	G6DIQ2	1
DPOGS202970	DPOGS117755	G6D891	2
DPOGS202294	DPOGS117408	G6DKQ9	2
DPOGS201557	DPOGS119720	G6DR22	2
DPOGS201311	DPOGS112839	G6CK83	1
DPOGS201095	DPOGS117670	G6CXA4	1

## Sheet: MS Replicate 1
OGS2 Gene ID	Protein Identification Probability	Unique Peptides Identified	Spectral Counts (ni)
DPOGS209137	1	33	388
DPOGS215529	1	48	313
DPOGS213379	1	29	302
DPOGS201912	1	27	275
DPOGS209741	1	21	263
DPOGS206797	1	22	232
DPOGS205229	1	25	214
DPOGS207006	1	34	206
DPOGS208377	1	27	202
DPOGS203334	1	24	199
DPOGS209637	1	16	190
DPOGS208096	1	13	188
DPOGS215440	1	31	181
DPOGS212901	1	42	180
DPOGS205217	1	22	163
DPOGS203450	1	59	160
DPOGS207595	1	33	159
DPOGS214632	1	77	142
DPOGS201289	1	90	141
DPOGS203866	1	11	137
DPOGS202452	1	34	133
DPOGS203337	1	13	126
DPOGS206930	1	19	126
DPOGS203786	1	60	116
DPOGS207993	1	14	113
DPOGS205211	1	19	113
DPOGS203282	1	24	113
DPOGS210452	1	88	112
DPOGS211019	1	56	110
DPOGS207733	1	12	106
DPOGS213094	1	17	106
DPOGS200518	1	16	102
DPOGS207830	1	16	99
DPOGS203785	1	50	96
DPOGS208095	1	12	95
DPOGS203921	1	12	94
DPOGS214088	1	17	93
DPOGS203278	1	10	92
DPOGS208656	1	33	91
DPOGS213472	1	11	85
DPOGS210552	1	28	85
DPOGS211602	1	17	84
DPOGS202694	1	27	83
DPOGS202254	1	29	83
DPOGS201656	1	64	83
DPOGS212342	1	23	81
DPOGS204492	1	9	80
DPOGS212567	1	26	77
DPOGS206959	1	17	75
DPOGS211068	1	20	75
DPOGS208097	1	5	74
DPOGS201379	1	62	74
DPOGS209079	1	59	71
DPOGS213430	1	12	67
DPOGS209305	1	17	66
DPOGS208155	1	20	65
DPOGS213336	1	14	63
DPOGS202024	1	13	60
DPOGS211175	1	50	60
DPOGS213366	1	21	59
DPOGS210662	1	13	58
DPOGS210435	1	18	58
DPOGS203648	1	11	57
DPOGS206096	1	21	57
DPOGS202402	1	19	55
DPOGS214092	1	42	54
DPOGS212563	1	18	53
DPOGS201402	1	14	52
DPOGS201323	1	17	52
DPOGS215720	1	17	52
DPOGS214631	1	31	52
DPOGS207276	1	18	51
DPOGS209581	1	23	51
DPOGS201143	1	24	50
DPOGS213309	1	12	49
DPOGS207540	1	5	47
DPOGS203629	1	15	47
DPOGS215818	1	16	47
DPOGS215474	1	5	46
DPOGS204704	1	37	45
DPOGS213461	1	13	44
DPOGS215528	1	9	43
DPOGS201312	1	10	42
DPOGS207775	1	20	42
DPOGS207987	1	12	41
DPOGS215921	1	14	41
DPOGS214479	1	24	41
DPOGS203867	1	7	40
DPOGS205606	1	13	40
DPOGS200548	1	19	40
DPOGS206192	1	23	40
DPOGS200485	1	24	40
DPOGS209638	1	12	39
DPOGS211615	1	15	39
DPOGS214667	1	17	39
DPOGS200359	1	5	38
DPOGS205037	1	10	38
DPOGS204433	1	12	37
DPOGS208675	1	14	37
DPOGS211665	1	14	37
DPOGS205137	1	19	37
DPOGS205797	1	26	37
DPOGS211519	1	7	35
DPOGS213378	1	11	35
DPOGS208810	1	12	35
DPOGS202795	1	27	35
DPOGS209345	1	8	34
DPOGS204260	1	15	34
DPOGS206873	1	9	33
DPOGS200904	1	14	33
DPOGS203451	1	14	33
DPOGS210708	1	16	33
DPOGS202794	1	26	33
DPOGS210672	1	17	32
DPOGS207236	1	5	31
DPOGS200283	1	7	31
DPOGS204357	1	9	31
DPOGS207101	1	11	31
DPOGS210821	1	11	31
DPOGS203626	1	7	30
DPOGS211996	1	8	30
DPOGS213882	1	9	30
DPOGS204049	1	10	30
DPOGS203290	1	11	30
DPOGS201125	1	12	30
DPOGS203413	1	12	29
DPOGS205815	1	16	29
DPOGS200926	1	19	29
DPOGS208941	1	17	28
DPOGS215532	1	10	27
DPOGS208819	1	12	27
DPOGS206139	1	24	27
DPOGS210682	1	5	26
DPOGS212299	1	14	26
DPOGS215548	1	14	26
DPOGS206819	1	7	25
DPOGS215705	1	16	25
DPOGS211107	1	6	24
DPOGS206344	1	11	24
DPOGS206517	1	13	24
DPOGS212876	1	13	24
DPOGS209112	1	6	23
DPOGS210830	1	7	23
DPOGS212452	1	7	23
DPOGS215043	1	18	23
DPOGS201311	1	5	22
DPOGS213883	1	5	22
DPOGS210661	1	7	22
DPOGS203718	1	8	22
DPOGS212973	1	8	22
DPOGS206518	1	10	22
DPOGS215549	1	11	22
DPOGS211789	1	13	22
DPOGS211203	1	18	22
DPOGS208185	1	8	21
DPOGS213365	1	8	21
DPOGS210346	1	10	21
DPOGS209582	1	11	21
DPOGS209915	1	12	21
DPOGS202417	1	15	21
DPOGS207628	1	9	20
DPOGS203997	1	10	20
DPOGS206069	1	10	20
DPOGS214107	1	10	20
DPOGS211221	1	12	20
DPOGS215594	1	14	20
DPOGS211202	1	15	20
DPOGS213075	1	15	20
DPOGS205340	1	7	19
DPOGS206670	1	9	19
DPOGS211585	1	10	19
DPOGS203308	1	11	19
DPOGS209449	1	13	19
DPOGS215677	1	13	19
DPOGS202793	1	14	19
DPOGS202403	1	26	19
DPOGS205439	1	3	18
DPOGS211341	1	6	18
DPOGS209009	1	7	18
DPOGS211437	1	7	18
DPOGS200989	1	8	18
DPOGS204262	1	8	18
DPOGS211948	1	8	18
DPOGS209648	1	11	18
DPOGS204918	1	5	17
DPOGS205435	1	5	17
DPOGS208145	1	6	17
DPOGS203321	1	7	17
DPOGS208650	1	9	17
DPOGS204885	1	10	17
DPOGS213028	1	12	17
DPOGS208946	1	7	16
DPOGS211755	1	7	16
DPOGS211771	1	7	16
DPOGS213109	1	8	16
DPOGS200337	1	11	16
DPOGS204324	1	11	16
DPOGS200638	1	12	16
DPOGS215576	1	12	16
DPOGS202451	1	2	15
DPOGS201118	1	4	15
DPOGS215766	1	8	15
DPOGS202822	1	10	15
DPOGS210891	1	10	15
DPOGS211696	1	11	15
DPOGS200150	1	4	14
DPOGS204677	1	5	14
DPOGS215231	1	5	14
DPOGS202695	1	6	14
DPOGS202769	1	7	14
DPOGS212742	1	7	14
DPOGS214875	1	7	14
DPOGS213656	1	8	14
DPOGS208883	1	9	14
DPOGS211353	1	12	14
DPOGS212130	1	12	14
DPOGS210074	1	4	13
DPOGS210982	1	6	13
DPOGS211597	1	7	13
DPOGS210806	1	8	13
DPOGS215645	1	9	13
DPOGS203490	1	10	13
DPOGS203971	0.9999	2	12
DPOGS204999	1	4	12
DPOGS212499	1	4	12
DPOGS214224	1	4	12
DPOGS201117	1	5	12
DPOGS215665	1	5	12
DPOGS207402	1	7	12
DPOGS209118	1	7	12
DPOGS201597	1	8	12
DPOGS203034	1	9	12
DPOGS203796	1	9	12
DPOGS200206	1	2	11
DPOGS205423	0.9999	2	11
DPOGS207944	1	3	11
DPOGS210800	1	4	11
DPOGS200051	1	5	11
DPOGS203617	1	5	11
DPOGS203677	1	5	11
DPOGS203787	1	5	11
DPOGS205989	1	5	11
DPOGS200327	1	7	11
DPOGS211354	1	7	11
DPOGS214840	1	7	11
DPOGS200799	1	8	11
DPOGS203806	1	8	11
DPOGS215520	1	8	11
DPOGS213831	1	11	11
DPOGS208602	1	2	10
DPOGS202431	0.9997	2	10
DPOGS204410	1	3	10
DPOGS208385	1	3	10
DPOGS207945	1	4	10
DPOGS202628	1	6	10
DPOGS203359	1	6	10
DPOGS207641	1	6	10
DPOGS208881	1	6	10
DPOGS200148	1	7	10
DPOGS206045	1	7	10
DPOGS200888	1	8	10
DPOGS202898	1	8	10
DPOGS204284	1	8	10
DPOGS212420	1	8	10
DPOGS213431	0.9998	2	9
DPOGS216029	1	3	9
DPOGS201676	1	4	9
DPOGS215346	1	4	9
DPOGS200908	1	5	9
DPOGS203597	1	5	9
DPOGS205547	1	5	9
DPOGS214474	1	5	9
DPOGS201692	1	6	9
DPOGS213744	1	6	9
DPOGS215614	1	7	9
DPOGS206074	1	8	9
DPOGS213623	1	8	9
DPOGS203293	1	9	9
DPOGS208170	1	9	9
DPOGS211204	1	9	9
DPOGS208370	0.9999	2	8
DPOGS214674	1	3	8
DPOGS200987	0.9999	3	8
DPOGS202432	1	4	8
DPOGS202999	1	4	8
DPOGS203218	1	4	8
DPOGS210924	1	4	8
DPOGS210866	1	5	8
DPOGS212419	1	5	8
DPOGS213678	1	5	8
DPOGS207386	1	6	8
DPOGS208713	1	6	8
DPOGS214218	1	6	8
DPOGS212509	1	7	8
DPOGS209670	1	8	8
DPOGS210289	1	8	8
DPOGS215533	0.9991	2	7
DPOGS204593	0.9987	2	7
DPOGS208175	0.9987	2	7
DPOGS203932	1	3	7
DPOGS209764	1	3	7
DPOGS200377	0.9999	3	7
DPOGS200355	0.9998	3	7
DPOGS202689	1	4	7
DPOGS203603	1	4	7
DPOGS203783	1	4	7
DPOGS207874	1	4	7
DPOGS210288	1	4	7
DPOGS214731	1	4	7
DPOGS204063	1	5	7
DPOGS201752	1	6	7
DPOGS206137	1	6	7
DPOGS213345	1	6	7
DPOGS202178	1	7	7
DPOGS204064	1	7	7
DPOGS210664	0.9901	2	6
DPOGS203391	1	3	6
DPOGS203653	1	3	6
DPOGS207327	1	3	6
DPOGS211980	1	3	6
DPOGS213462	1	3	6
DPOGS207528	0.9999	3	6
DPOGS212574	0.9993	3	6
DPOGS201094	1	4	6
DPOGS203389	1	4	6
DPOGS208359	1	4	6
DPOGS215321	1	4	6
DPOGS201223	1	5	6
DPOGS205570	1	5	6
DPOGS211475	1	5	6
DPOGS213255	1	5	6
DPOGS214115	1	5	6
DPOGS201984	1	6	6
DPOGS202910	1	6	6
DPOGS203525	1	6	6
DPOGS211075	1	6	6
DPOGS211851	1	6	6
DPOGS212775	1	7	6
DPOGS210536	1	2	5
DPOGS216202	0.9998	2	5
DPOGS215420	0.9981	2	5
DPOGS212546	0.9972	2	5
DPOGS207454	0.9953	2	5
DPOGS203442	0.9943	2	5
DPOGS203655	1	3	5
DPOGS204263	1	3	5
DPOGS205225	1	3	5
DPOGS215496	1	3	5
DPOGS216169	1	3	5
DPOGS203779	1	4	5
DPOGS205126	1	4	5
DPOGS208416	1	4	5
DPOGS209136	1	4	5
DPOGS210956	1	4	5
DPOGS208719	1	5	5
DPOGS214656	1	5	5
DPOGS213659	1	2	4
DPOGS203869	0.9999	2	4
DPOGS205125	0.9999	2	4
DPOGS205592	0.9994	2	4
DPOGS212495	0.9994	2	4
DPOGS210648	0.9991	2	4
DPOGS208750	0.999	2	4
DPOGS201709	1	3	4
DPOGS202773	1	3	4
DPOGS203910	1	3	4
DPOGS210459	1	3	4
DPOGS213119	1	3	4
DPOGS215635	1	3	4
DPOGS216077	0.9998	3	4
DPOGS200427	1	4	4
DPOGS201389	1	4	4
DPOGS209162	1	4	4
DPOGS209804	1	4	4
DPOGS211657	1	4	4
DPOGS211775	1	4	4
DPOGS216075	1	4	4
DPOGS214653	0.9968	9	4
DPOGS202110	1	2	3
DPOGS214906	1	2	3
DPOGS201983	0.9999	2	3
DPOGS204469	0.9999	2	3
DPOGS209134	0.9999	2	3
DPOGS213370	0.9999	2	3
DPOGS206968	0.9997	2	3
DPOGS207526	0.9996	2	3
DPOGS211893	0.9995	2	3
DPOGS203865	0.9993	2	3
DPOGS211102	0.9993	2	3
DPOGS205440	0.9989	2	3
DPOGS209002	0.9986	2	3
DPOGS213870	0.9985	2	3
DPOGS204553	0.995	2	3
DPOGS200858	0.993	2	3
DPOGS215524	0.9923	2	3
DPOGS211176	0.99	2	3
DPOGS201263	1	3	3
DPOGS202261	1	3	3
DPOGS202366	1	3	3
DPOGS206035	1	3	3
DPOGS207441	1	3	3
DPOGS209630	1	3	3
DPOGS210344	1	3	3
DPOGS215741	1	3	3
DPOGS215829	1	3	3
DPOGS203402	0.9999	3	3
DPOGS214371	0.9999	3	3
DPOGS214710	0.9999	3	3
DPOGS200797	0.9998	3	3
DPOGS201112	0.9998	3	3
DPOGS209405	0.9998	3	3
DPOGS212621	0.9998	3	3
DPOGS211801	0.9997	3	3
DPOGS214956	0.9997	3	3
DPOGS216010	0.9993	3	3
DPOGS203983	0.9992	3	3
DPOGS209756	0.9988	3	3
DPOGS214113	0.9986	3	3
DPOGS206549	0.9965	3	3
DPOGS200504	0.9958	3	3
DPOGS203917	1	2	2
DPOGS203928	1	2	2
DPOGS206257	1	2	2
DPOGS207081	1	2	2
DPOGS211988	1	2	2
DPOGS215800	1	2	2
DPOGS203778	0.9999	2	2
DPOGS204979	0.9998	2	2
DPOGS200549	0.9996	2	2
DPOGS214203	0.9996	2	2
DPOGS208360	0.9993	2	2
DPOGS209852	0.9993	2	2
DPOGS203309	0.9992	2	2
DPOGS208934	0.9992	2	2
DPOGS216174	0.9991	2	2
DPOGS200496	0.999	2	2
DPOGS208793	0.999	2	2
DPOGS214382	0.999	2	2
DPOGS206112	0.9989	2	2
DPOGS209903	0.9988	2	2
DPOGS213436	0.9987	2	2
DPOGS203412	0.9984	2	2
DPOGS213555	0.9975	2	2
DPOGS214433	0.9969	2	2
DPOGS212039	0.995	2	2
DPOGS206636	0.9949	2	2
DPOGS215291	0.9942	2	2
DPOGS213746	0.9924	2	2
DPOGS201095	0.9911	2	2
DPOGS203207	0.9904	2	2
DPOGS213489	1	3	2
DPOGS208844	0.9991	3	2
DPOGS210700	0.9987	3	2
DPOGS213388	0.9943	9	2
DPOGS215239	0.9943	2	1
DPOGS210140	0.994	2	1
DPOGS207829	0.998	7	1
DPOGS213385	0.9993	21	1

## Sheet: MS Replicate 2
OGS2 Gene ID	Protein Identification Probability	Unique Peptides Identified	Spectral Counts (ni)
DPOGS208377	1	28	213
DPOGS213366	1	34	202
DPOGS208819	1	21	136
DPOGS213094	1	23	133
DPOGS211665	1	29	128
DPOGS213461	1	18	124
DPOGS201402	1	21	124
DPOGS202254	1	36	123
DPOGS209638	1	18	119
DPOGS211602	1	20	114
DPOGS205229	1	23	112
DPOGS205217	1	23	108
DPOGS204433	1	14	106
DPOGS203626	1	10	105
DPOGS208941	1	37	105
DPOGS208096	1	12	99
DPOGS203450	1	46	97
DPOGS203629	1	12	95
DPOGS214632	1	57	86
DPOGS213109	1	17	82
DPOGS203282	1	21	80
DPOGS206873	1	11	79
DPOGS207526	1	15	78
DPOGS210708	1	18	76
DPOGS203786	1	41	69
DPOGS200799	1	14	66
DPOGS211221	1	16	64
DPOGS202417	1	18	63
DPOGS205340	1	13	61
DPOGS211019	1	30	61
DPOGS203359	1	13	60
DPOGS202024	1	15	60
DPOGS201289	1	49	60
DPOGS203337	1	10	58
DPOGS203334	1	21	57
DPOGS203278	1	9	55
DPOGS203490	1	24	55
DPOGS201323	1	17	54
DPOGS206045	1	18	54
DPOGS208095	1	11	53
DPOGS203921	1	13	52
DPOGS211755	1	15	52
DPOGS203785	1	40	52
DPOGS209741	1	15	46
DPOGS204680	1	9	45
DPOGS200359	1	7	44
DPOGS207101	1	14	43
DPOGS212563	1	20	41
DPOGS208359	1	13	40
DPOGS210435	1	16	40
DPOGS204677	1	12	39
DPOGS212567	1	14	39
DPOGS210452	1	39	39
DPOGS202910	1	26	38
DPOGS212075	1	8	36
DPOGS209305	1	12	36
DPOGS213365	1	7	35
DPOGS215231	1	12	35
DPOGS215153	1	18	35
DPOGS210552	1	20	35
DPOGS215921	1	14	34
DPOGS207628	1	16	34
DPOGS211615	1	17	34
DPOGS206192	1	21	34
DPOGS200465	1	6	33
DPOGS203997	1	9	33
DPOGS215321	1	12	33
DPOGS207382	1	13	33
DPOGS206036	1	15	33
DPOGS201656	1	33	33
DPOGS206959	1	14	32
DPOGS212342	1	15	32
DPOGS214631	1	22	32
DPOGS201379	1	32	32
DPOGS200206	1	6	31
DPOGS200989	1	10	31
DPOGS203655	1	11	31
DPOGS213379	1	12	31
DPOGS209079	1	30	31
DPOGS205435	1	8	30
DPOGS211597	1	12	30
DPOGS210866	1	11	29
DPOGS213489	1	8	28
DPOGS209764	1	10	28
DPOGS215420	1	5	27
DPOGS214623	1	8	27
DPOGS204676	1	7	26
DPOGS204330	1	13	26
DPOGS211948	1	13	26
DPOGS203862	1	18	26
DPOGS215440	1	22	26
DPOGS210662	1	12	25
DPOGS202694	1	15	25
DPOGS208656	1	16	25
DPOGS203603	1	3	24
DPOGS208521	1	7	24
DPOGS206193	1	14	24
DPOGS201143	1	17	24
DPOGS211811	1	20	24
DPOGS211175	1	23	24
DPOGS201112	1	6	23
DPOGS207528	1	6	23
DPOGS208650	1	10	23
DPOGS209137	1	12	23
DPOGS214132	1	14	23
DPOGS211065	1	6	22
DPOGS214869	1	6	22
DPOGS216075	1	9	22
DPOGS207540	1	5	21
DPOGS204049	1	11	21
DPOGS215818	1	13	21
DPOGS209581	1	15	21
DPOGS203469	1	6	20
DPOGS213870	1	6	20
DPOGS200888	1	7	20
DPOGS205439	1	7	20
DPOGS201125	1	8	20
DPOGS201912	1	12	20
DPOGS205137	1	15	20
DPOGS207396	1	8	19
DPOGS215533	1	8	19
DPOGS201116	1	9	19
DPOGS213370	1	9	19
DPOGS215720	1	11	19
DPOGS211545	1	12	19
DPOGS203910	1	7	18
DPOGS205202	1	9	18
DPOGS205606	1	9	18
DPOGS204469	1	4	17
DPOGS202432	1	5	17
DPOGS215520	1	8	17
DPOGS202261	1	9	17
DPOGS208185	1	11	17
DPOGS208810	1	11	17
DPOGS205797	1	16	17
DPOGS202794	1	18	17
DPOGS208097	1	4	16
DPOGS211996	1	5	16
DPOGS203787	1	7	16
DPOGS215549	1	7	16
DPOGS210672	1	8	16
DPOGS203779	1	9	16
DPOGS207276	1	10	16
DPOGS201801	1	15	16
DPOGS202795	1	15	16
DPOGS201676	1	6	15
DPOGS203718	1	6	15
DPOGS208145	1	6	15
DPOGS209294	1	7	15
DPOGS212589	1	9	15
DPOGS204704	1	15	15
DPOGS206139	1	15	15
DPOGS213430	1	5	14
DPOGS210346	1	8	14
DPOGS213472	1	8	14
DPOGS215529	1	9	14
DPOGS212901	1	12	14
DPOGS200283	1	3	13
DPOGS204492	1	6	13
DPOGS211789	1	7	13
DPOGS203451	1	8	13
DPOGS211216	1	8	13
DPOGS214731	1	8	13
DPOGS209706	1	9	13
DPOGS215532	1	10	13
DPOGS206797	1	2	12
DPOGS206037	1	4	12
DPOGS212546	1	5	12
DPOGS203653	1	7	12
DPOGS208155	1	7	12
DPOGS207006	1	8	12
DPOGS210951	1	4	11
DPOGS213678	1	4	11
DPOGS203865	1	5	11
DPOGS216029	1	5	11
DPOGS200327	1	6	11
DPOGS211341	1	6	11
DPOGS213119	1	6	11
DPOGS215548	1	6	11
DPOGS207775	1	7	11
DPOGS206670	1	8	11
DPOGS203983	1	4	10
DPOGS203597	1	5	10
DPOGS206257	1	5	10
DPOGS208210	1	5	10
DPOGS209002	1	5	10
DPOGS209134	1	5	10
DPOGS215665	1	5	10
DPOGS204357	1	6	10
DPOGS207830	1	7	10
DPOGS214088	1	7	10
DPOGS214411	1	7	10
DPOGS214667	1	8	10
DPOGS201524	1	9	10
DPOGS203796	1	9	10
DPOGS206074	1	10	10
DPOGS211203	1	10	10
DPOGS203867	1	3	9
DPOGS203840	1	4	9
DPOGS206819	1	5	9
DPOGS206344	1	6	9
DPOGS209118	1	6	9
DPOGS213028	1	8	9
DPOGS200231	1	3	8
DPOGS202422	1	4	8
DPOGS202994	1	4	8
DPOGS203866	1	4	8
DPOGS205547	1	4	8
DPOGS208385	1	4	8
DPOGS212973	1	6	8
DPOGS211186	1	7	8
DPOGS200759	1	8	8
DPOGS215043	1	8	8
DPOGS201118	1	3	7
DPOGS214224	0.9999	3	7
DPOGS200518	1	4	7
DPOGS202391	1	4	7
DPOGS210547	1	4	7
DPOGS211437	1	4	7
DPOGS213555	1	4	7
DPOGS203290	1	5	7
DPOGS212299	1	5	7
DPOGS212876	1	5	7
DPOGS200384	1	6	7
DPOGS206517	1	7	7
DPOGS209582	1	7	7
DPOGS211069	0.9942	1	6
DPOGS208370	0.9916	1	6
DPOGS207945	1	3	6
DPOGS203616	0.9999	3	6
DPOGS206077	0.9996	3	6
DPOGS204260	1	4	6
DPOGS206930	1	4	6
DPOGS207944	1	4	6
DPOGS207993	1	4	6
DPOGS210146	1	4	6
DPOGS204885	1	5	6
DPOGS206039	1	5	6
DPOGS206518	1	5	6
DPOGS206680	1	5	6
DPOGS213378	1	5	6
DPOGS202999	1	6	6
DPOGS210891	1	6	6
DPOGS213385	1	17	6
DPOGS203971	0.9942	1	5
DPOGS201117	1	3	5
DPOGS211771	1	4	5
DPOGS201832	1	5	5
DPOGS207733	1	5	5
DPOGS211202	1	5	5
DPOGS211585	1	5	5
DPOGS202970	1	2	4
DPOGS203648	1	2	4
DPOGS203656	1	2	4
DPOGS205233	1	2	4
DPOGS207402	1	2	4
DPOGS210008	1	2	4
DPOGS214617	0.9999	2	4
DPOGS200858	1	3	4
DPOGS202769	1	3	4
DPOGS202822	1	3	4
DPOGS204263	1	3	4
DPOGS209630	1	3	4
DPOGS214382	1	3	4
DPOGS215496	1	3	4
DPOGS200969	1	4	4
DPOGS204284	1	4	4
DPOGS207388	1	4	4
DPOGS207595	1	4	4
DPOGS208719	1	4	4
DPOGS208883	1	4	4
DPOGS215614	1	4	4
DPOGS200723	0.9999	4	4
DPOGS206069	1	5	4
DPOGS215576	1	5	4
DPOGS205204	0.9942	1	3
DPOGS211519	0.9942	1	3
DPOGS213332	0.9942	1	3
DPOGS204113	0.9941	1	3
DPOGS208593	0.9941	1	3
DPOGS202695	1	2	3
DPOGS203644	1	2	3
DPOGS207327	1	2	3
DPOGS208350	1	2	3
DPOGS214840	0.9999	2	3
DPOGS203321	0.9996	2	3
DPOGS211068	0.9996	2	3
DPOGS211363	0.9996	2	3
DPOGS208439	0.9995	2	3
DPOGS212574	0.9994	2	3
DPOGS204999	0.9992	2	3
DPOGS203442	0.9955	2	3
DPOGS202773	0.991	2	3
DPOGS201557	1	3	3
DPOGS208303	1	3	3
DPOGS209637	1	3	3
DPOGS209648	1	3	3
DPOGS209786	1	3	3
DPOGS215239	1	3	3
DPOGS210661	0.9999	3	3
DPOGS202793	0.9998	3	3
DPOGS200355	0.9997	3	3
DPOGS204978	0.9995	3	3
DPOGS213874	0.9993	3	3
DPOGS202403	1	17	3
DPOGS214479	1	19	3
DPOGS203391	0.9942	1	2
DPOGS204593	0.9942	1	2
DPOGS210345	0.9942	1	2
DPOGS212658	0.9942	1	2
DPOGS213744	0.9942	1	2
DPOGS201241	0.9941	1	2
DPOGS203917	0.9941	1	2
DPOGS205423	0.9941	1	2
DPOGS215936	0.9941	1	2
DPOGS205630	0.994	1	2
DPOGS200496	1	2	2
DPOGS203712	1	2	2
DPOGS205558	1	2	2
DPOGS210282	1	2	2
DPOGS210982	1	2	2
DPOGS211657	1	2	2
DPOGS212200	1	2	2
DPOGS214781	1	2	2
DPOGS203677	0.9998	2	2
DPOGS208793	0.9998	2	2
DPOGS214474	0.9998	2	2
DPOGS203842	0.9995	2	2
DPOGS216129	0.9994	2	2
DPOGS202178	0.9993	2	2
DPOGS204522	0.9992	2	2
DPOGS210548	0.9991	2	2
DPOGS211368	0.9983	2	2
DPOGS215635	0.9975	2	2
DPOGS210353	0.996	2	2
DPOGS207483	0.9926	2	2
DPOGS200293	0.9917	2	2
DPOGS214653	0.9913	7	2
DPOGS205211	1	8	2
DPOGS211544	0.9971	9	2
DPOGS201744	0.9942	1	1
DPOGS202294	0.9942	1	1
DPOGS202732	0.9942	1	1
DPOGS203284	0.9942	1	1
DPOGS203307	0.9942	1	1
DPOGS203536	0.9942	1	1
DPOGS203806	0.9942	1	1
DPOGS203863	0.9942	1	1
DPOGS204394	0.9942	1	1
DPOGS205228	0.9942	1	1
DPOGS206839	0.9942	1	1
DPOGS207193	0.9942	1	1
DPOGS207426	0.9942	1	1
DPOGS208602	0.9942	1	1
DPOGS208750	0.9942	1	1
DPOGS208876	0.9942	1	1
DPOGS209805	0.9942	1	1
DPOGS211023	0.9942	1	1
DPOGS211475	0.9942	1	1
DPOGS211893	0.9942	1	1
DPOGS212217	0.9942	1	1
DPOGS212294	0.9942	1	1
DPOGS212340	0.9942	1	1
DPOGS214263	0.9942	1	1
DPOGS214618	0.9942	1	1
DPOGS214712	0.9942	1	1
DPOGS201559	0.9941	1	1
DPOGS201597	0.9941	1	1
DPOGS202151	0.9941	1	1
DPOGS202208	0.9941	1	1
DPOGS202241	0.9941	1	1
DPOGS202629	0.9941	1	1
DPOGS203766	0.9941	1	1
DPOGS203985	0.9941	1	1
DPOGS206625	0.9941	1	1
DPOGS207577	0.9941	1	1
DPOGS208360	0.9941	1	1
DPOGS209025	0.9941	1	1
DPOGS209103	0.9941	1	1
DPOGS210035	0.9941	1	1
DPOGS211980	0.9941	1	1
DPOGS212027	0.9941	1	1
DPOGS212742	0.9941	1	1
DPOGS213316	0.9941	1	1
DPOGS214075	0.9941	1	1
DPOGS215619	0.9941	1	1
DPOGS215800	0.9941	1	1
DPOGS200417	0.994	1	1
DPOGS200453	0.994	1	1
DPOGS200531	0.994	1	1
DPOGS201092	0.994	1	1
DPOGS201784	0.994	1	1
DPOGS202492	0.994	1	1
DPOGS202561	0.994	1	1
DPOGS202699	0.994	1	1
DPOGS203651	0.994	1	1
DPOGS203745	0.994	1	1
DPOGS204082	0.994	1	1
DPOGS204112	0.994	1	1
DPOGS204164	0.994	1	1
DPOGS204193	0.994	1	1
DPOGS204234	0.994	1	1
DPOGS204270	0.994	1	1
DPOGS204290	0.994	1	1
DPOGS204306	0.994	1	1
DPOGS204395	0.994	1	1
DPOGS204771	0.994	1	1
DPOGS204778	0.994	1	1
DPOGS205017	0.994	1	1
DPOGS205083	0.994	1	1
DPOGS205598	0.994	1	1
DPOGS205776	0.994	1	1
DPOGS205910	0.994	1	1
DPOGS206490	0.994	1	1
DPOGS206605	0.994	1	1
DPOGS206638	0.994	1	1
DPOGS206778	0.994	1	1
DPOGS206857	0.994	1	1
DPOGS208003	0.994	1	1
DPOGS208050	0.994	1	1
DPOGS208115	0.994	1	1
DPOGS208120	0.994	1	1
DPOGS208319	0.994	1	1
DPOGS208598	0.994	1	1
DPOGS208937	0.994	1	1
DPOGS209126	0.994	1	1
DPOGS209328	0.994	1	1
DPOGS210091	0.994	1	1
DPOGS210254	0.994	1	1
DPOGS210434	0.994	1	1
DPOGS210601	0.994	1	1
DPOGS210622	0.994	1	1
DPOGS210948	0.994	1	1
DPOGS211073	0.994	1	1
DPOGS211225	0.994	1	1
DPOGS211438	0.994	1	1
DPOGS211826	0.994	1	1
DPOGS211945	0.994	1	1
DPOGS212322	0.994	1	1
DPOGS212615	0.994	1	1
DPOGS212710	0.994	1	1
DPOGS212813	0.994	1	1
DPOGS212909	0.994	1	1
DPOGS212965	0.994	1	1
DPOGS213101	0.994	1	1
DPOGS213248	0.994	1	1
DPOGS213501	0.994	1	1
DPOGS213677	0.994	1	1
DPOGS213799	0.994	1	1
DPOGS213832	0.994	1	1
DPOGS213950	0.994	1	1
DPOGS214094	0.994	1	1
DPOGS214760	0.994	1	1
DPOGS215328	0.994	1	1
DPOGS215438	0.994	1	1
DPOGS215756	0.994	1	1
DPOGS215796	0.994	1	1
DPOGS216009	0.994	1	1
DPOGS216032	0.994	1	1
DPOGS202402	0.9955	8	1

## Sheet: MS Replicate 3
OGS2 Gene ID	Protein Identification Probability	Unique Peptides Identified	Spectral Counts (ni)
DPOGS208377	1	28	235
DPOGS213366	1	34	210
DPOGS211665	1	34	156
DPOGS213461	1	20	152
DPOGS213094	1	19	137
DPOGS208941	1	38	131
DPOGS208819	1	17	126
DPOGS201402	1	19	122
DPOGS203629	1	17	115
DPOGS209638	1	15	112
DPOGS205217	1	18	107
DPOGS202254	1	30	107
DPOGS208096	1	11	103
DPOGS204433	1	15	103
DPOGS211602	1	19	101
DPOGS203282	1	22	100
DPOGS205229	1	19	91
DPOGS203450	1	47	91
DPOGS214632	1	61	91
DPOGS206873	1	11	86
DPOGS213109	1	14	86
DPOGS207526	1	15	85
DPOGS205340	1	14	83
DPOGS210708	1	19	81
DPOGS203490	1	28	77
DPOGS215669	1	8	75
DPOGS200799	1	14	71
DPOGS203786	1	43	70
DPOGS202417	1	16	68
DPOGS211221	1	17	68
DPOGS203626	1	9	66
DPOGS203337	1	9	65
DPOGS203334	1	23	65
DPOGS206045	1	19	63
DPOGS203278	1	9	62
DPOGS201289	1	50	60
DPOGS203359	1	11	59
DPOGS208095	1	11	58
DPOGS203785	1	40	58
DPOGS211019	1	30	55
DPOGS212075	1	9	52
DPOGS211615	1	20	49
DPOGS210552	1	21	48
DPOGS204680	1	9	46
DPOGS202024	1	12	45
DPOGS201323	1	13	43
DPOGS207006	1	16	42
DPOGS209741	1	14	41
DPOGS206192	1	19	41
DPOGS209137	1	15	40
DPOGS210435	1	15	40
DPOGS200465	1	9	39
DPOGS211597	1	17	39
DPOGS202910	1	24	39
DPOGS209079	1	38	39
DPOGS206959	1	12	38
DPOGS210452	1	38	37
DPOGS207101	1	11	36
DPOGS212567	1	11	36
DPOGS208359	1	12	36
DPOGS208656	1	23	36
DPOGS201379	1	34	36
DPOGS204677	1	7	35
DPOGS211755	1	10	34
DPOGS207733	1	12	34
DPOGS212342	1	14	34
DPOGS201656	1	32	34
DPOGS203921	1	11	33
DPOGS214132	1	15	33
DPOGS210662	1	15	32
DPOGS206036	1	16	32
DPOGS212563	1	13	31
DPOGS203862	1	20	31
DPOGS213365	1	6	30
DPOGS213489	1	8	30
DPOGS201112	1	9	30
DPOGS215153	1	16	30
DPOGS209305	1	8	29
DPOGS209764	1	9	29
DPOGS211948	1	12	29
DPOGS201143	1	19	29
DPOGS214088	1	10	28
DPOGS204330	1	11	28
DPOGS215921	1	12	28
DPOGS211545	1	14	28
DPOGS203603	1	3	27
DPOGS213379	1	12	27
DPOGS215549	1	13	27
DPOGS209581	1	16	27
DPOGS214631	1	21	27
DPOGS215440	1	23	27
DPOGS208097	1	4	26
DPOGS207528	1	6	26
DPOGS207382	1	7	26
DPOGS207396	1	9	26
DPOGS206193	1	17	26
DPOGS213370	1	10	25
DPOGS210672	1	12	25
DPOGS215420	1	4	24
DPOGS200206	1	5	24
DPOGS203910	1	8	24
DPOGS201125	1	9	24
DPOGS207830	1	9	24
DPOGS208650	1	9	24
DPOGS207628	1	12	24
DPOGS211175	1	24	24
DPOGS210866	1	6	23
DPOGS215231	1	8	23
DPOGS206930	1	9	23
DPOGS215671	1	10	22
DPOGS207276	1	13	22
DPOGS205137	1	15	22
DPOGS203997	1	6	21
DPOGS211065	1	6	21
DPOGS215321	1	7	21
DPOGS201116	1	9	21
DPOGS203655	1	10	21
DPOGS202694	1	11	21
DPOGS215818	1	11	21
DPOGS211811	1	17	21
DPOGS200359	1	5	20
DPOGS201912	1	11	20
DPOGS203293	1	19	20
DPOGS202432	1	5	19
DPOGS205435	1	5	19
DPOGS211996	1	6	19
DPOGS200327	0.9999	6	19
DPOGS204676	1	7	19
DPOGS208155	1	9	19
DPOGS202794	1	19	19
DPOGS202795	1	19	19
DPOGS205202	1	9	18
DPOGS208185	1	7	17
DPOGS212589	1	9	17
DPOGS207775	1	11	17
DPOGS201801	1	12	17
DPOGS214623	1	8	16
DPOGS216075	1	8	16
DPOGS203779	1	9	16
DPOGS206365	1	16	16
DPOGS205606	1	6	15
DPOGS204049	1	8	15
DPOGS207595	1	8	15
DPOGS212901	1	12	15
DPOGS213430	1	5	14
DPOGS200989	1	6	14
DPOGS209706	1	6	14
DPOGS209118	1	7	14
DPOGS203451	1	8	14
DPOGS215529	1	9	14
DPOGS206819	1	4	13
DPOGS203718	1	6	13
DPOGS200888	1	7	13
DPOGS215520	1	7	13
DPOGS215548	1	7	13
DPOGS209294	1	8	13
DPOGS213472	1	8	13
DPOGS204704	1	12	13
DPOGS207540	1	2	12
DPOGS204469	1	3	12
DPOGS205439	1	3	12
DPOGS203787	1	6	12
DPOGS211186	1	11	12
DPOGS211203	1	11	12
DPOGS205797	1	12	12
DPOGS206139	1	12	12
DPOGS215533	1	3	11
DPOGS210346	1	7	11
DPOGS214667	1	7	11
DPOGS206074	1	10	11
DPOGS200283	0.9983	2	10
DPOGS206037	1	4	10
DPOGS203653	1	5	10
DPOGS206344	1	6	10
DPOGS211216	1	6	10
DPOGS215720	1	7	10
DPOGS214411	1	8	10
DPOGS213028	1	9	10
DPOGS213385	1	19	10
DPOGS211519	0.9994	2	9
DPOGS213555	1	4	9
DPOGS203469	1	5	9
DPOGS205547	1	5	9
DPOGS212546	1	5	9
DPOGS213870	1	6	9
DPOGS201832	1	8	9
DPOGS209582	1	8	9
DPOGS206069	1	9	9
DPOGS210891	1	9	9
DPOGS214869	1	3	8
DPOGS203840	1	4	8
DPOGS203867	1	4	8
DPOGS204885	1	4	8
DPOGS208210	1	4	8
DPOGS203321	1	5	8
DPOGS207993	1	5	8
DPOGS208145	1	5	8
DPOGS208303	1	5	8
DPOGS210951	1	5	8
DPOGS208810	1	6	8
DPOGS200759	1	7	8
DPOGS200969	1	7	8
DPOGS201118	1	2	7
DPOGS208018	1	3	7
DPOGS203597	1	4	7
DPOGS214731	1	4	7
DPOGS209009	0.9998	4	7
DPOGS202769	1	5	7
DPOGS204357	1	5	7
DPOGS209134	1	5	7
DPOGS211585	1	6	7
DPOGS204028	0.9934	1	6
DPOGS205423	1	2	6
DPOGS205233	0.9997	2	6
DPOGS212200	1	3	6
DPOGS213874	1	3	6
DPOGS203644	1	4	6
DPOGS201676	1	5	6
DPOGS216029	1	5	6
DPOGS211202	1	6	6
DPOGS202402	1	10	6
DPOGS205211	1	11	6
DPOGS203616	0.9935	1	5
DPOGS211069	0.9935	1	5
DPOGS213332	0.9935	1	5
DPOGS203648	1	2	5
DPOGS210547	1	2	5
DPOGS213744	1	2	5
DPOGS214875	0.9996	2	5
DPOGS208385	0.9992	2	5
DPOGS202695	1	3	5
DPOGS211068	1	3	5
DPOGS212973	1	3	5
DPOGS213378	1	3	5
DPOGS204492	1	4	5
DPOGS206518	1	4	5
DPOGS206797	1	4	5
DPOGS208803	1	4	5
DPOGS209637	1	4	5
DPOGS210146	1	4	5
DPOGS211789	1	4	5
DPOGS212876	1	4	5
DPOGS213336	1	4	5
DPOGS212299	1	5	5
DPOGS215043	1	5	5
DPOGS215594	1	5	5
DPOGS214479	1	20	5
DPOGS205204	0.9935	1	4
DPOGS200647	1	2	4
DPOGS202422	0.9996	2	4
DPOGS210924	0.9991	2	4
DPOGS201969	0.9966	2	4
DPOGS200518	1	3	4
DPOGS201744	1	3	4
DPOGS204978	1	3	4
DPOGS206257	1	3	4
DPOGS208083	1	3	4
DPOGS210982	1	3	4
DPOGS211437	1	3	4
DPOGS213119	1	3	4
DPOGS214224	1	3	4
DPOGS215665	1	3	4
DPOGS211341	0.9999	3	4
DPOGS202261	1	4	4
DPOGS202999	1	4	4
DPOGS203290	1	4	4
DPOGS203796	1	4	4
DPOGS206517	1	4	4
DPOGS215532	1	4	4
DPOGS202452	1	5	4
DPOGS215576	1	6	4
DPOGS203391	0.9935	1	3
DPOGS203656	0.9935	1	3
DPOGS208350	0.9935	1	3
DPOGS212658	0.9935	1	3
DPOGS205153	0.9933	1	3
DPOGS202241	1	2	3
DPOGS202970	0.9999	2	3
DPOGS214599	0.9996	2	3
DPOGS203034	0.9995	2	3
DPOGS202822	0.9994	2	3
DPOGS211771	0.9994	2	3
DPOGS208883	0.9977	2	3
DPOGS209002	0.9975	2	3
DPOGS211107	0.992	2	3
DPOGS201117	1	3	3
DPOGS201557	1	3	3
DPOGS203806	1	3	3
DPOGS204260	1	3	3
DPOGS204262	1	3	3
DPOGS207388	1	3	3
DPOGS213678	1	3	3
DPOGS213882	1	3	3
DPOGS214474	1	3	3
DPOGS215705	1	3	3
DPOGS215677	0.9999	3	3
DPOGS214653	0.997	8	3
DPOGS211544	0.9987	9	3
DPOGS200384	0.9935	1	2
DPOGS203917	0.9935	1	2
DPOGS207402	0.9935	1	2
DPOGS208602	0.9935	1	2
DPOGS210345	0.9935	1	2
DPOGS214840	0.9935	1	2
DPOGS212145	0.9934	1	2
DPOGS215757	0.9934	1	2
DPOGS201547	0.9933	1	2
DPOGS204736	0.9933	1	2
DPOGS208050	0.9933	1	2
DPOGS210472	0.9933	1	2
DPOGS208541	0.9932	1	2
DPOGS203677	1	2	2
DPOGS203716	1	2	2
DPOGS207206	1	2	2
DPOGS209630	1	2	2
DPOGS211363	1	2	2
DPOGS213436	1	2	2
DPOGS201261	0.9999	2	2
DPOGS206680	0.9999	2	2
DPOGS200051	0.9998	2	2
DPOGS205558	0.9998	2	2
DPOGS204263	0.9996	2	2
DPOGS209648	0.9996	2	2
DPOGS215800	0.9996	2	2
DPOGS210548	0.9995	2	2
DPOGS203983	0.9994	2	2
DPOGS207945	0.9994	2	2
DPOGS202994	0.9993	2	2
DPOGS209867	0.9992	2	2
DPOGS211368	0.999	2	2
DPOGS206096	0.9989	2	2
DPOGS206112	0.9989	2	2
DPOGS206625	0.9988	2	2
DPOGS201674	0.9981	2	2
DPOGS203442	0.9945	2	2
DPOGS206670	0.9998	3	2
DPOGS202403	0.9987	17	2
DPOGS200496	0.9935	1	1
DPOGS200966	0.9935	1	1
DPOGS202431	0.9935	1	1
DPOGS202732	0.9935	1	1
DPOGS203491	0.9935	1	1
DPOGS204063	0.9935	1	1
DPOGS204284	0.9935	1	1
DPOGS204593	0.9935	1	1
DPOGS206039	0.9935	1	1
DPOGS206535	0.9935	1	1
DPOGS207193	0.9935	1	1
DPOGS208804	0.9935	1	1
DPOGS208875	0.9935	1	1
DPOGS208876	0.9935	1	1
DPOGS210044	0.9935	1	1
DPOGS210700	0.9935	1	1
DPOGS211042	0.9935	1	1
DPOGS211475	0.9935	1	1
DPOGS212773	0.9935	1	1
DPOGS213309	0.9935	1	1
DPOGS213476	0.9935	1	1
DPOGS214601	0.9935	1	1
DPOGS215269	0.9935	1	1
DPOGS215474	0.9935	1	1
DPOGS215639	0.9935	1	1
DPOGS215844	0.9935	1	1
DPOGS208593	0.9934	1	1
DPOGS208793	0.9934	1	1
DPOGS216202	0.9934	1	1
DPOGS200300	0.9933	1	1
DPOGS200457	0.9933	1	1
DPOGS200463	0.9933	1	1
DPOGS200478	0.9933	1	1
DPOGS200507	0.9933	1	1
DPOGS200565	0.9933	1	1
DPOGS200871	0.9933	1	1
DPOGS201001	0.9933	1	1
DPOGS201338	0.9933	1	1
DPOGS201364	0.9933	1	1
DPOGS201488	0.9933	1	1
DPOGS201559	0.9933	1	1
DPOGS201979	0.9933	1	1
DPOGS202235	0.9933	1	1
DPOGS202239	0.9933	1	1
DPOGS202294	0.9933	1	1
DPOGS202313	0.9933	1	1
DPOGS202523	0.9933	1	1
DPOGS202647	0.9933	1	1
DPOGS202906	0.9933	1	1
DPOGS203023	0.9933	1	1
DPOGS203264	0.9933	1	1
DPOGS203346	0.9933	1	1
DPOGS203837	0.9933	1	1
DPOGS203863	0.9933	1	1
DPOGS204113	0.9933	1	1
DPOGS204164	0.9933	1	1
DPOGS204279	0.9933	1	1
DPOGS204358	0.9933	1	1
DPOGS204381	0.9933	1	1
DPOGS204526	0.9933	1	1
DPOGS204527	0.9933	1	1
DPOGS204570	0.9933	1	1
DPOGS204663	0.9933	1	1
DPOGS205032	0.9933	1	1
DPOGS205197	0.9933	1	1
DPOGS205232	0.9933	1	1
DPOGS205274	0.9933	1	1
DPOGS205511	0.9933	1	1
DPOGS205570	0.9933	1	1
DPOGS205630	0.9933	1	1
DPOGS205633	0.9933	1	1
DPOGS205638	0.9933	1	1
DPOGS205960	0.9933	1	1
DPOGS206009	0.9933	1	1
DPOGS206482	0.9933	1	1
DPOGS206498	0.9933	1	1
DPOGS206885	0.9933	1	1
DPOGS207130	0.9933	1	1
DPOGS207146	0.9933	1	1
DPOGS207397	0.9933	1	1
DPOGS207512	0.9933	1	1
DPOGS207577	0.9933	1	1
DPOGS207638	0.9933	1	1
DPOGS207882	0.9933	1	1
DPOGS207922	0.9933	1	1
DPOGS208099	0.9933	1	1
DPOGS208319	0.9933	1	1
DPOGS208460	0.9933	1	1
DPOGS208526	0.9933	1	1
DPOGS208640	0.9933	1	1
DPOGS208700	0.9933	1	1
DPOGS208823	0.9933	1	1
DPOGS208937	0.9933	1	1
DPOGS209119	0.9933	1	1
DPOGS209692	0.9933	1	1
DPOGS209819	0.9933	1	1
DPOGS209953	0.9933	1	1
DPOGS209957	0.9933	1	1
DPOGS210014	0.9933	1	1
DPOGS210091	0.9933	1	1
DPOGS210163	0.9933	1	1
DPOGS210356	0.9933	1	1
DPOGS210386	0.9933	1	1
DPOGS210474	0.9933	1	1
DPOGS210481	0.9933	1	1
DPOGS210585	0.9933	1	1
DPOGS210874	0.9933	1	1
DPOGS211023	0.9933	1	1
DPOGS211237	0.9933	1	1
DPOGS211488	0.9933	1	1
DPOGS211528	0.9933	1	1
DPOGS211688	0.9933	1	1
DPOGS211898	0.9933	1	1
DPOGS212026	0.9933	1	1
DPOGS212110	0.9933	1	1
DPOGS212120	0.9933	1	1
DPOGS212195	0.9933	1	1
DPOGS212208	0.9933	1	1
DPOGS212343	0.9933	1	1
DPOGS212374	0.9933	1	1
DPOGS212669	0.9933	1	1
DPOGS213020	0.9933	1	1
DPOGS213101	0.9933	1	1
DPOGS213157	0.9933	1	1
DPOGS213212	0.9933	1	1
DPOGS213240	0.9933	1	1
DPOGS213355	0.9933	1	1
DPOGS213428	0.9933	1	1
DPOGS213817	0.9933	1	1
DPOGS214283	0.9933	1	1
DPOGS214501	0.9933	1	1
DPOGS214562	0.9933	1	1
DPOGS214781	0.9933	1	1
DPOGS214928	0.9933	1	1
DPOGS214967	0.9933	1	1
DPOGS215194	0.9933	1	1
DPOGS215295	0.9933	1	1
DPOGS215328	0.9933	1	1
DPOGS215480	0.9933	1	1
DPOGS215482	0.9933	1	1
DPOGS215661	0.9933	1	1
DPOGS215725	0.9933	1	1
DPOGS215766	0.9933	1	1
DPOGS215896	0.9933	1	1
DPOGS216037	0.9933	1	1
DPOGS216174	0.9933	1	1
DPOGS202560	0.9932	1	1

## Sheet: PTMs
		Replicate 1			Replicate 2			Replicate 3
Protein Name	Peptide	Spectral Count	Number of Spectra Phosphorylated	Number of Spectra Acetylated	Spectral Count	Number of Spectra Phosphorylated	Number of Spectra Acetylated	Spectral Count	Number of Spectra Phosphorylated	Number of Spectra Acetylated
DPOGS215959	HTELELSHGFAFSQEEGASVSQADVIR	1	1	0
DPOGS215938	LELAVVMLIIPFFVNILIFWVTDNFLMYRPR	1	1	0
DPOGS215921	DPTLGGTCLNVGCIPSK				3	0	1	2	0	0
DPOGS215921	FQTTVPGIYAIGDVIHGPMLAHK	5	0	1				1	0	0
DPOGS215766	NESDHNNSIENSQEYNAMK	1	0	1
DPOGS215766	KGTSEDELYFLHVR	2	1	0
DPOGS215703	FPTLMKILSPKEAVQDIIDAVR	1	0	1
DPOGS215665	MLIWKPWEPLVAKPPK	3	0	1	2	0	0
DPOGS215594	KDLDTLR				3	0	1
DPOGS215548	IEDGFDFSR	3	0	0	4	1	0	4	0	0
DPOGS215529	HQVCHANAECGENKNELDMGFCIPMR	6	0	5
DPOGS215482	IPIFHSFTYDKYLGKIHAVFDSDGNLK	1	0	1
DPOGS215474	YCIKNHILPSR	1	0	1
DPOGS215474	IYGESCPVFCPNHYRPVCGASKYR	1	0	1
DPOGS215440	KEAEGCDCLQGFQLTHSLGGGTGAGLGTLLISK	14	0	4	3	0	1	4	0	1
DPOGS215440	KEAEGCDCLQGFQLTHSLGGGTGAGLGTLLISKIR	3	0	3
DPOGS215440	INVYYNEATGGKYVPR	3	0	2
DPOGS215440	EIVHIQAGQCGNQIGAKFWEVISDEHGIDPTGTYHGDSDLQLER	1	0	1
DPOGS215265	HSDADSSEASKVK	1	1	0
DPOGS214632	NIGSVFLMTDGQVAEER	4	0	0	2	1	0
DPOGS214632	KTAADIEVK	2	0	1
DPOGS214487	SFLATLGK				4	0	4	1	0	1
DPOGS214481	RPDFSLK				1	0	1
DPOGS214479	AYHEQLSVSEITNACFEPANQMVK	36	0	34
DPOGS214474	TKLDCDKPKTPPCEK	1	1	0
DPOGS214408	IPDKVLNEFTEATQQAIKDSEAHK	1	1	1
DPOGS214399	QVTLVPDKSLADALAAQPQYDAVILPGGLEGSERLSK	1	1	0
DPOGS214132	QHGSLINFMSIR	2	1	0				2	1	0
DPOGS214088	LKYDFSSAGHYR	9	0	2				1	0	0
DPOGS214088	LKTDEWAFGK	9	0	1	2	0	0	4	0	0
DPOGS214088	KDVGDDDNEDVNNDKEK	3	0	1
DPOGS214088	THKYTSNGGETITPK	1	0	1
DPOGS214088	GETDDNKSVNSEEKNFLLAK	1	1	0
DPOGS214088	GETGENKSVNSEEKHFLLAK	1	1	0
DPOGS213883	KDCPTVCPSR	3	0	2
DPOGS213744	KSTEELQQMLHEATSSLR	1	0	1
DPOGS213509	SGWSKEAGCVRTVATQMATR	1	1	0
DPOGS213472	GFHFLGFVHFMNDNK	24	0	4	2	0	0	2	0	0
DPOGS213461	FKFNLDPYGEAPLQDGR	2	0	0	3	0	1	1	0	0
DPOGS213430	KVLPEYELTVFR	3	1	0	3	0	0	2	1	0
DPOGS213430	TSAEKNYFQNANDER							1	1	0
DPOGS213430	IMEVVKHPLWNIR	1	0	1
DPOGS213379	KQDFVDLTR	16	0	6	1	0	0	1	0	0
DPOGS213379	ELIADIMNSGQANEK	22	4	0	1	0	0	1	0	0
DPOGS213379	AEDETADEVDELVK	27	4	0	1	0	0
DPOGS213379	TIFGEDSGTK	25	0	2	4	0	0	5	0	0
DPOGS213379	CGNRAEDETADEVDELVK	8	1	0
DPOGS213378	MKIEGFLQAPLK	7	0	1
DPOGS213366	KFENVQNMLNGLQSQTK	9	0	0	13	0	7	19	0	9
DPOGS213366	TKDAPSPTTEAISK	3	0	0	10	0	2	9	0	1
DPOGS213366	IKNVLDAIK				1	0	0	4	0	1
DPOGS213366	IDLKPTMNVEGNILYNLSEFLK	2	0	1	1	0	0	1	0	0
DPOGS213366	DLMSDLIELQNVRGMNKEQTK	1	0	1
DPOGS213365	SHMNAEAKDELCQICVCSLEGKDEYCSR	5	0	4
DPOGS213309	MFQFLDGYKSEHTLQGFLHVGKDYAVFLR	1	0	1
DPOGS213109	DKGGPVLFNNELVGIVTK	6	0	1	5	0	1	6	0	0
DPOGS213094	QLSEGTVSNTNISLMK	24	0	2	13	0	1	8	0	0
DPOGS213094	ANFLALNKLNNLLVR				1	0	0	1	0	1
DPOGS213094	KLPLEEISNIHNIQLSR	22	0	0	14	0	1	10	0	0
DPOGS213087	FEDADYMEDHFAIK	4	4	0
DPOGS213075	RSSVTCLGDNPKPEDYLK	1	1	0
DPOGS213028	YINNDQIK							1	1	0
DPOGS212693	KLVDTLQK				1	0	1	1	0	1
DPOGS212224	TGKIKNINNENEEISLAK	2	2	2
DPOGS212056	KDEDDEEEGDSEVQNVTNEK	2	2	0
DPOGS211962	KNMLAAGVK				4	0	3	5	0	1
DPOGS211851	KEQHLEVPTVSVFKR	1	1	0
DPOGS211755	YDIKPQLVNFR	20	0	2	20	0	4	11	0	2
DPOGS211755	SDPNDKELESVIFAIK	5	0	0	12	0	1	7	0	0
DPOGS211755	DGNGKPSLMYEVEAK	2	0	0	4	0	1	1	0	0
DPOGS211665	SPVGSNENVSR	11	1	0	8	1	0	8	1	0
DPOGS211615	CTKPFDIMAIAGPYCNAETLVATK	1	0	1				1	0	1
DPOGS211602	CGLAELMLPENEPGSSIMPGK				3	0	1	6	0	2
DPOGS211602	IADAIIEACDDVISGKLYR	1	0	1
DPOGS211386	SDNAYAYPEDLVTKKQTYIR	1	1	1
DPOGS211363	KKPTFEPSPCELTPR	2	2	0	1	1	0	1	1	0
DPOGS211175	VKNLEFTTSLGSSIPLRLR				1	0	1
DPOGS211107	KLIVNQQSK	1	0	1
DPOGS211068	NHAQVTDNEHNEELHK	6	2	0
DPOGS211068	NHAQVTDNEHNEELHKEVTDTEK	2	2	0
DPOGS211019	TSGEVIQAQR	5	3	0	1	1	0
DPOGS211019	GTLQTHSLTVLPCTK	2	0	0				4	3	0
DPOGS211019	LSIVESPK	5	2	0	2	0	0	3	1	0
DPOGS211019	KMTLPLTEGDATLTAEEELQKPSNFK	3	0	3				1	0	0
DPOGS211019	SQIVCTLSDEQLPGVK				1	1	0	1	1	0
DPOGS211019	KPQIHYGILTGSFNMYDAK	4	0	2	1	0	0
DPOGS211019	TGFELFKPHSGIIVNK	4	1	0	2	0	0
DPOGS211019	ERKPQIHYGILTGSFNMYDAK	2	0	1
DPOGS210830	SLPVVIVPNDR	12	1	0	1	0	0
DPOGS210830	SVEEDGVFVDETR	2	1	0
DPOGS210708	KSQNTINIQSR	10	0	0	7	1	0	3	0	0
DPOGS210672	ATYNALEAASIK	4	0	0	2	0	0	3	1	1
DPOGS210661	KCVISMEGHGKDEPHR	4	0	1
DPOGS210353	KQESGEFEGVFK				1	1	0	1	1	0
DPOGS209900	MSFFLKRTIGAGR	1	1	1
DPOGS209741	SDGSMGQMEICKDEFGNR	9	0	2				1	0	0
DPOGS209741	ANDVFSKGYHFGVFK	1	0	1
DPOGS209740	LPTLNDSNIEDIDSQAKTVTTEVTK	1	0	1
DPOGS209648	ESYLVTAK	2	0	0	3	1	0	1	0	0
DPOGS209638	RPAGDCDPYLVCGLLMDTCLGSAGGGK	26	0	8	11	0	3	12	0	5
DPOGS209638	FETAPFDKFSWGIANR	3	0	0	3	0	1	8	0	2
DPOGS209638	LSGKFETAPFDK	4	0	0	4	0	0	5	0	2
DPOGS209638	GGGFPAVNYEFSYCGIGAKYIAGR				1	0	0	2	0	2
DPOGS209637	ACIYSGIDYGGSNAEVMK	14	0	4	1	0	0
DPOGS209599	TYTKPEWYTPAEVAVHNK	1	0	1
DPOGS209582	ELPPSPDER	2	1	0
DPOGS209449	SEGSTAPLSR	1	1	0
DPOGS209305	KPLGPGPGAYALPTTVGFPSHDPSR	8	0	0	3	0	1	4	0	1
DPOGS209137	VPINVVAVIPLCESMVSGSCMK	3	0	2				1	0	1
DPOGS209137	GCDHVYVDGGTEPDAAAEAAHLAAWR	19	2	0
DPOGS209137	KNPGYNELEMLDETR	4	0	1
DPOGS209134	VCIQDSQISLCGPNSIIGR				2	1	0
DPOGS209095	TSQLNNLDDPYWILAQDQPK	1	0	1
DPOGS209079	ALPMIAKPEVFGLHENADITK	1	0	1
DPOGS209079	SYPSMKPLGSYVADFLAR	2	0	1
DPOGS209079	SYHDSNCCSPLIFILSAGSDPMSGLVK	1	0	1
DPOGS208819	LSHDALLVQSILSDMDHFYSVHK				7	0	1	1	0	0
DPOGS208819	SMTNIVEEDSITDIVR	12	0	0	10	1	0	3	0	0
DPOGS208719	CNVPAMFFCEKPAVGSFSIR				1	0	1
DPOGS208675	ELSQILGVPNRPSHLPEAEAILPGHTLNRPTLGMLK	2	0	1
DPOGS208593	KPSFTPVIIPFASRNRPTFSPK	1	1	0
DPOGS208537	TATLITFGK				1	1	0
DPOGS208377	KYTVAELQR	13	0	1	10	0	3	8	0	1
DPOGS208377	KNYIGAGIDVPAPDVNTSGR	13	0	1	8	0	1	10	0	2
DPOGS208377	TAIIQGYGNVGSYAAMYLEEQGVK	2	0	2	1	0	1	1	0	1
DPOGS208377	NKTAIIQGYGNVGSYAAMYLEEQGVK	2	0	2
DPOGS208377	TDILVVAAMEK	52	0	0	24	0	0	23	0	1
DPOGS208377	KNGDYEIVQGYR	5	0	0	1	0	0	5	0	1
DPOGS208377	GSAKGFSGATECGPELLYEK							1	0	1
DPOGS208377	VAGILKVMGSCNSSLQFEFPLQR							1	0	1
DPOGS208377	VTGVLEYDCNLKNENGINTK	4	0	1	5	0	0	6	0	0
DPOGS208359	KLDEWIK	5	0	0	9	0	2	6	0	1
DPOGS208359	KVSEAELK	1	0	0	3	0	1
DPOGS208303	LNDATSSLTEK				2	1	0	2	1	0
DPOGS208155	CYMKPSAPVESCTTYK	4	0	1
DPOGS208097	VVDAPKEGEQFQYQVPYNCDSCIVDR	2	0	2
DPOGS208096	VGGHYDHAMTYKCEECQLTDILCNGASALTTGR	1	0	1
DPOGS208095	HKVEGPDLPR	20	0	1	5	0	0	6	0	1
DPOGS208095	EPDGSGSLMCEDDLEPTQVMYDSCLSAEDKELYVAENK	2	0	2
DPOGS208095	IMTAIQNGEKGVTIAEIR	1	0	1
DPOGS207775	EGLLHADPDGSGVLPPSR	7	0	0	2	1	0	3	0	0
DPOGS207733	KYQDNLFK	12	0	2	1	0	0	2	0	0
DPOGS207733	TNKHSPFSLQQIQFR	1	0	1
DPOGS207700	DTIATTVDSTKKAAESAYNSTK	1	0	1
DPOGS207595	KDVFILK	9	0	3
DPOGS207595	DNIICTTSTPLNKNMCYLR	1	0	1
DPOGS207595	SDFEDHSEGGEADSK	8	1	0
DPOGS207595	QDGNHSPVLYTNINK	2	1	0
DPOGS207595	TGSPVSQLSGGHASPK	6	1	0
DPOGS207595	RTGSPVSQLSGGHASPK	2	1	0
DPOGS207426	DMDKPTLEPLPTHLR	1	0	1
DPOGS207396	SNEILFNIENR	1	1	0	3	3	0	1	1	0
DPOGS207286	KEYLYR				1	0	1	1	0	0
DPOGS207031	AAFLYIAAMNVTQLR	1	1	0
DPOGS207006	KDDPLLVLPYDYK	20	0	3	2	0	0	6	0	0
DPOGS207006	KPNSGVQMVVFGYDCLSQGEISHEIMHVLGFSHEHTR	5	0	3
DPOGS207006	ERPTDVQSLQNVEWLYISNPLGLKQCVHSNER	2	0	2
DPOGS207006	AFSKNGQQTVK	1	0	1
DPOGS207006	KDDPLLVLPYDYKSVLHYPSR	1	0	1
DPOGS207006	DKHIDILWDNIKPGYK	5	0	1
DPOGS207006	EALSALDVEKIGMIYGAECVDR	1	0	1
DPOGS207006	SDRDKHIDILWDNIKPGYK	2	0	1
DPOGS206959	VDKGVVPLFGSEDECTTQGLDDLAQR	2	0	1
DPOGS206930	DNVTGEKGDSKNENEDHGGK	9	9	1
DPOGS206930	DNYVKVVWDNIQPAYR	2	0	2
DPOGS206930	VQDDDENNDESKEK	2	2	0
DPOGS206930	DLIHSLLHGIGLKDEVTHPHR	17	0	1
DPOGS206930	DGSKSAFIQAPYVSIAR	1	0	1
DPOGS206930	AFSMNGKATILPLETGLR	1	0	1
DPOGS206873	KLTDNVSECGVR	10	0	0	10	0	1	9	0	0
DPOGS206819	KYNPTWHCIVGR	7	0	1	1	0	0	1	0	0
DPOGS206797	LKDCHVADLANTATNDYGDSPNCAAFLK	8	0	1				1	0	0
DPOGS206797	QFVCDSQWMHFDTYNVSYTEGHDFTYLQK	6	0	1
DPOGS206681	YTISTKPSNISNAPSGPYPLK				2	1	0
DPOGS206680	YTISTKPSNISNAPSGPYPLK				1	1	0
DPOGS206520	RPNLVVK				1	0	1	1	0	1
DPOGS206458	MSGPLQDVVEEDAADLQFPK	1	1	1
DPOGS206432	THLPAPNPK				1	0	1
DPOGS206344	EADAVSEYENDGLGNLVR							1	1	0
DPOGS206344	YINVNVPHLSGDLTK	4	1	0	1	0	0	2	0	0
DPOGS206344	HRTELSNQDQANLLADNEIIEEMHK	1	0	1
DPOGS206139	TETIFMVNQLGGEK	3	0	1
DPOGS206069	FKEPPAFGAMCDLLWSDPLEDFGNEK	1	0	1
DPOGS206036	KDYQSMQDPCACGAAR	1	0	1	1	0	0	2	0	0
DPOGS205797	EEDLASIDEEALKR	1	1	0
DPOGS205766	NVNLNMDDKPTFDPQEGFSYER	1	0	1
DPOGS205604	TYEEKK				13	0	13
DPOGS205448	KQPPKLIFTDCSGLEVFDVPTFR	1	1	0
DPOGS205435	KFGIMSNDGIINIR	1	0	0	2	0	1	1	0	0
DPOGS205435	YLTKSLDSEPSLSILYAR				1	0	1
DPOGS205340	KFISETMFCAGTLTTGEGACDHDAGGPAVIAGK	1	0	1	1	0	0	3	0	3
DPOGS205340	KDDNIYWDPQGELEDLNDYHK	7	0	0	6	0	0	8	0	1
DPOGS205230	NYGEDKDESVIEADVEYLR	28	0	1	11	0	1	11	0	0
DPOGS205230	KVINDEITKFEDLK	10	0	1	3	0	0	4	0	0
DPOGS205230	IHMSEAILKMQYR	1	0	1
DPOGS205229	AKPSYDAYDPPVKDFESSFVEMPK	6	0	1	4	0	0	1	0	0
DPOGS205228	GNILSDDDYRPQK	5	5	0
DPOGS205228	SNNPDVHEKSGDQILNR	2	2	0
DPOGS205228	FKPNRSNNPDVHEK	1	1	0
DPOGS205217	IKEPHNPTER	12	0	0	8	0	1	6	0	1
DPOGS205217	KLFAFIDTHIK	11	0	1	4	0	0	5	0	1
DPOGS205217	LSFPTVETKPFNMPGTK	10	0	0	7	0	1	4	0	0
DPOGS205217	KPHCYTFR	4	0	1	1	0	0	2	0	0
DPOGS205217	EIDPKHSYADEKFER	1	0	1
DPOGS205042	EILSLPIFESASQGCLKLLSLHIR	1	1	1
DPOGS204844	SDLEDIKR				4	0	4
DPOGS204744	AGNKLKLEDKPAYTAHTITFNK	1	1	1
DPOGS204677	QMAAGALAGACQIVVTTPMELLK				3	0	3
DPOGS204550	ASPAKGILKKPMPMK	1	0	1
DPOGS204522	MAIVTNELQAVGGANGELTDQDKMR	1	1	1
DPOGS204433	LGEDLLQSLER	23	2	0	23	3	0	17	3	0
DPOGS204433	NMIGQGIKPLLEQK	13	0	0	16	0	2	14	0	0
DPOGS204433	KFQVDLER	9	0	0	8	0	2	9	0	0
DPOGS204433	LAHIQEALDMMK	10	0	0	9	0	0	10	0	1
DPOGS204433	ATEMQDLLR	10	0	0	12	1	0	12	0	0
DPOGS204358	LANISGTLVQGFHQDGHTAMTPSKK	1	1	0
DPOGS204333	KGEFETGFDRGGQTR	1	1	0
DPOGS204300	TRNGMQSLVVSLPLPSTGLLHHK	1	0	1
DPOGS204262	KVSHDQFELACDDLSR	4	2	0
DPOGS204260	TSSVTDTILVVER	2	1	0
DPOGS204137	DSQLMDDDKTLAEYGLTSATAK	1	0	1
DPOGS204049	KYTWILIPVVNPDGYDYSMK				1	0	1
DPOGS204049	KHEGNFDEVHER	3	0	1
DPOGS203921	SPVHIMDIEGEMFCK	11	0	0	6	0	0	3	0	1
DPOGS203869	DKPFIGQFTDIEQNDKK	8	1	1				1	1	0
DPOGS203867	LALMTSSEEHDPINIPHLLHEK	4	4	0
DPOGS203866	TYTCKLSCQEEYDDYDVCNRPK	2	0	2
DPOGS203866	CNNLNTCVKR	4	0	1
DPOGS203862	MFKDDDDKDEGAAFGITR				2	0	2
DPOGS203785	NCFVLCDALLPPLKMESGR	1	0	1
DPOGS203785	IDDFNQTCPLLELMADK	1	0	1
DPOGS203648	NYDAQNDAIQANSLEVPNK	6	5	0
DPOGS203629	MKKPPPADNTFAK	9	0	0	12	0	3	11	0	1
DPOGS203629	VHTVDEVGSSERR				2	2	0	1	1	0
DPOGS203629	SAGPGPIYELASEPDAGPHEK	16	1	0	8	1	0	9	1	0
DPOGS203629	TMEKYEAYTEWADAYSCSR	2	0	1	1	0	0	2	0	1
DPOGS203629	VHTVDEVGSSER	1	0	0	1	1	0
DPOGS203626	KGYQPWQEWSDHYTCHR	7	0	0	19	0	4	9	0	1
DPOGS203626	GQQNEPNPVVGMGVQNTGEPQTQPPGIFNR	5	0	0	9	1	0	1	0	0
DPOGS203525	SSQLIVSGSCPETK	2	1	0
DPOGS203451	LGSNIPPVMVTTQEDNEKTEGDTANVENEEK	3	0	2
DPOGS203450	TVSQIAQEEAEYR	11	4	0	4	1	0	5	2	0
DPOGS203450	YPQCSLSAVSLATSR	5	2	0	1	1	0
DPOGS203450	KPFSIADVYITETGDMPEPINK	3	0	1	2	0	0	1	0	0
DPOGS203450	SEIVLHSAVEVADQNFHSQYQQLDVGK				1	1	0
DPOGS203450	TIEPEDLTEKFEMGANTFSIELEEPVR	1	0	1
DPOGS203450	YGVLCAKEYCVGIWK	1	0	1
DPOGS203413	KSNTDEEDAHLNR	8	1	1	1	1	0
DPOGS203413	ENTVKDDLATIIER	4	0	1
DPOGS203359	AQDVIATR	6	0	0	8	2	0	8	2	0
DPOGS203359	HKDSQEENVPNQNTYK				1	1	0
DPOGS203359	KHKDSQEENVPNQNTYK				1	1	0
DPOGS203337	APYDILKACPDWYGCNLR	1	0	1
DPOGS203334	AYHEQLSVAEITNACFEPANQMVK	39	0	7	10	0	3	8	0	2
DPOGS203334	QLFHPEQLITGKEDAANNYAR	11	0	1	5	0	0	7	0	0
DPOGS203334	AYHEQLSVAEITNACFEPANQMVKCDPR	1	0	1
DPOGS203334	ECISIHGGQAGVQIGNACWELYCLEHGIQPDGQMPSDK	1	0	1
DPOGS203334	GHYTIGKEIVDLVLDR	1	0	1
DPOGS203282	LKDGICDAILDNYETVK	15	0	1	3	0	0	9	0	1
DPOGS203218	SSYKPIDSKR	1	0	1
DPOGS202795	QGYVPVATR	2	0	0	1	0	0	2	1	0
DPOGS202792	ALDIKHELQELQSDVSSLEESK	1	1	1
DPOGS202792	TETTLLTFLQKLFTDKLNIFNR	1	1	0
DPOGS202694	LSALGESIITEFQQPMKDPDTFVFR	2	0	2
DPOGS202539	ALPVVKKPLKPTKPLKPLKPAEAKK	1	1	1
DPOGS202452	RFGLEGCEILIPAMK	5	0	2
DPOGS202452	YPNAQLVWSQEEHKNMGSWSYIEPR	3	0	2
DPOGS202403	MSATFIGNTTAIQELFKR	1	0	1
DPOGS202391	KMFNSNVIFSENSK				1	0	1
DPOGS202254	MGVVVASLGNQAMGICYYGK	1	0	0	1	0	0	3	0	1
DPOGS202200	DLVPAAEK				1	0	1
DPOGS202036	IDNIVKR				1	0	1
DPOGS202024	KPLPEMDPMK	2	0	0	8	0	1	3	0	0
DPOGS201912	APSGTAAEYAGDKSWCTR	2	0	2
DPOGS201912	TNIKNENSGPAK	1	0	1
DPOGS201912	QVCCAPPIGQRPPCSPSPPNCSKTCR	1	0	1
DPOGS201912	SNICGKSSTSEFDCTR	1	0	1
DPOGS201713	ETMMYFGWIFGMETK	1	1	0
DPOGS201323	WNHITDQIGMFCFTGLKPDQVAR	4	0	2	2	0	0	2	0	0
DPOGS201323	DDQGKPFILPSVR	12	0	0	4	0	0	4	0	1
DPOGS201244	RIIQPINYPTGRSK	1	0	1
DPOGS201117	SMNDKEWQYEGIPIELPLRR	5	0	4	3	0	1	2	0	0
DPOGS201117	SMNDKEWQYEGIPIELPLR	1	0	1	2	0	1	1	0	0
DPOGS201112	MKPIPITEIDGQLR	5	0	1	3	0	0	4	0	0
DPOGS200926	YCGGSHTIITGAVSR	1	1	0
DPOGS200877	IGNYITESRGMIDVAGKGLMETFWLVGK	1	0	1
DPOGS200625	LDVALNLLSEAITIFGDYAK	1	1	1
DPOGS200548	IAEVVAHELAHQWFGNLVTMK	1	0	1
DPOGS200518	TECGSMSKPLLIQR	16	0	3				1	0	0
DPOGS200518	YNFNKPVVEMAIGYK	22	0	3	1	0	0
DPOGS200518	ASIDPKGLTVNSFDLIK	1	0	1
DPOGS200512	KLAVNMVPFPR	12	0	0	7	0	1	5	0	1
DPOGS200512	EIVHLQAGQCGNQIGSK	1	0	1				1	0	1
DPOGS200511	EIVHLQAGQCGNQIGSK				1	0	1	1	0	1
DPOGS200509	TGDCLLQADGNDLLGLPISKVAGIIR	1	0	1
DPOGS200360	MPIEMPQSMEDR				1	1	0
DPOGS200359	ADKSDCNAALAK	9	0	0	7	0	0	4	0	2
DPOGS200283	LLLDQNYKEDVCMDKLESCLK	11	0	2
DPOGS200283	KYNSLR				1	0	1
DPOGS200206	IYSGCGGNKNNFYSQEQCDAICR				2	0	1	1	0	1
DPOGS200030	KFFITK				1	0	1	1	0	1
