# Supplementary material for: Contrasting patterns of evolutionary constraint and novelty revealed by comparative sperm proteomic analysis in Lepidoptera
Source: BMC Genomics. 2017 Dec 2;18:931. doi: 10.1186/s12864-017-4293-2 (PMC5712127; doi:10.1186/s12864-017-4293-2)
Supplement: Supplementary file 3 — Protein Abundance and Quantitative Analyses- APEX protein abundance estimates and differential abundance analyses. (XLSX 54 kb) [file 12864_2017_4293_MOESM3_ESM.xlsx]

## Sheet: Apex abundance estimates
OGS2 Gene ID	ni	Oi	Monarch APEX score
DPOGS215829	2	18.4257	3.38961e-05
DPOGS207829	1	8.462	3.68299e-05
DPOGS200549	2	15.0233	4.14852e-05
DPOGS214433	2	14.51	4.30562e-05
DPOGS207441	3	16.736	5.59942e-05
DPOGS215291	2	11.124	5.60945e-05
DPOGS208844	2	10.8767	5.74218e-05
DPOGS214371	2	10.8725	5.74323e-05
DPOGS208018	5	24.17	6.46135e-05
DPOGS211368	7	31.0144	7.0503e-05
DPOGS200797	2	8.64133	7.22756e-05
DPOGS204522	6	23.8813	7.84812e-05
DPOGS208170	9	35.5603	7.90588e-05
DPOGS202110	3	11.74	7.98147e-05
DPOGS215741	4	15.3875	8.12017e-05
DPOGS205125	4	15.3183	8.15684e-05
DPOGS214113	2	7.5675	8.24243e-05
DPOGS208083	9	31.8245	8.83393e-05
DPOGS206636	3	10.54	8.86261e-05
DPOGS200427	3	10.08	9.29681e-05
DPOGS210956	10	33.2693	9.38921e-05
DPOGS213746	2	6.64	9.40223e-05
DPOGS200504	4	13.03	9.53276e-05
DPOGS201223	5	15.3002	0.000102081
DPOGS206112	3	8.98	0.000104356
DPOGS214906	3	8.77	0.000106855
DPOGS201263	2	5.82333	0.000107283
DPOGS203778	2	5.69	0.000109786
DPOGS205558	5	13.92	0.000112203
DPOGS211801	3	8.245	0.000113659
DPOGS210282	3	8.13114	0.00011525
DPOGS210700	4	10.4634	0.000119416
DPOGS209756	3	7.8	0.000120119
DPOGS201389	3	7.7825	0.000120413
DPOGS211544	7	17.8467	0.00012224
DPOGS212775	4	9.95833	0.000125472
DPOGS201752	10	24.37	0.000128179
DPOGS212621	2	4.69	0.000132635
DPOGS209162	6	13.91	0.00013474
DPOGS203525	8	18.22	0.000137156
DPOGS208793	4	9.1	0.000137307
DPOGS206137	6	12.3867	0.000151311
DPOGS209670	7	14.178	0.000154225
DPOGS208713	9	18.152	0.000154878
DPOGS209136	8	15.97	0.00015648
DPOGS211893	5	9.96	0.000156814
DPOGS211851	12	23.26	0.000161155
DPOGS201597	12	23.0967	0.000162295
DPOGS209405	8	15.08	0.000165715
DPOGS209804	7	13.1202	0.00016666
DPOGS205225	4	7.45	0.000167717
DPOGS214115	7	12.8	0.000170829
DPOGS200148	8	14.48	0.000172582
DPOGS213659	4	7.23	0.00017282
DPOGS213623	9	16.1825	0.000173728
DPOGS206035	3	5.35	0.000175162
DPOGS201709	9	15.6968	0.000179104
DPOGS203293	37	63.5267	0.000181936
DPOGS206625	7	11.72	0.000186571
DPOGS207874	7	11.5205	0.000189802
DPOGS210806	13	21.2367	0.000191219
DPOGS204064	7	11.384	0.000192077
DPOGS202689	9	14.5121	0.000193724
DPOGS214710	5	8.05481	0.000193904
DPOGS214218	7	11.27	0.00019402
DPOGS212420	14	22.52	0.000194193
DPOGS216129	4	6.14	0.00020348
DPOGS213831	12	18.1008	0.000207088
DPOGS200723	7	10.5025	0.000208199
DPOGS201524	22	31.7777	0.000216259
DPOGS208416	9	12.995	0.000216341
DPOGS207386	11	15.6533	0.000219512
DPOGS203402	3	4.16	0.000225269
DPOGS211353	16	22.03	0.000226871
DPOGS203783	6	8.21	0.000228287
DPOGS202403	13	17.77	0.000228522
DPOGS203412	2	2.7	0.000231133
DPOGS205570	13	17.1789	0.000236385
DPOGS211775	6	7.88	0.000237847
DPOGS207193	3	3.91	0.000239624
DPOGS215800	6	7.8	0.000240287
DPOGS214653	11	13.9	0.000246633
DPOGS201983	3	3.79	0.000247236
DPOGS203034	16	20.065	0.000249089
DPOGS205592	3	3.74	0.000250541
DPOGS200987	5	6.2	0.000251485
DPOGS200969	25	31.0375	0.000251609
DPOGS205126	6	7.33708	0.000255447
DPOGS211075	12	14.65	0.000255868
DPOGS211102	4	4.85	0.000257627
DPOGS204978	10	12.1008	0.000258141
DPOGS211023	2	2.41	0.000258634
DPOGS212130	17	20.37	0.000260694
DPOGS216077	6	7.07333	0.000264972
DPOGS201094	8	9.32	0.000268131
DPOGS201984	11	12.6585	0.000271446
DPOGS210548	13	14.88	0.000272906
DPOGS212419	9	10.265	0.000273878
DPOGS202367	8	9.088	0.000274976
DPOGS206680	14	15.14	0.000288852
DPOGS210008	3	3.23	0.000289636
DPOGS215239	7	7.52	0.000290772
DPOGS214956	4	4.276	0.00029221
DPOGS207206	4	4.2	0.000297498
DPOGS208803	6	6.238	0.000300455
DPOGS201744	6	6.22	0.000301324
DPOGS215635	8	8.15	0.000306623
DPOGS209915	17	17.2484	0.000307874
DPOGS212509	13	12.965	0.000313216
DPOGS211657	8	7.92583	0.000315296
DPOGS204284	21	20.8017	0.000315351
DPOGS205989	9	8.76	0.000320931
DPOGS201674	15	14.57	0.000321592
DPOGS210459	4	3.88	0.000322034
DPOGS207641	10	9.45383	0.000330419
DPOGS200337	27	25.31	0.00033323
DPOGS213436	2	1.855	0.000335173
DPOGS214203	4	3.715	0.000335967
DPOGS211475	12	10.92	0.000343267
DPOGS208750	8	7.12	0.000350945
DPOGS215576	33	29.0573	0.000354757
DPOGS212495	3	2.61	0.000359013
DPOGS214092	70	60.6887	0.000360299
DPOGS202178	17	14.71	0.000361002
DPOGS201692	12	10.356	0.000361961
DPOGS208439	5	4.28	0.000364921
DPOGS205233	18	15.3367	0.000366619
DPOGS204553	3	2.55	0.000367277
DPOGS202628	12	10.07	0.000372241
DPOGS208719	17	14.13	0.00037582
DPOGS216169	6	4.975	0.000376731
DPOGS202898	11	9.05667	0.0003794
DPOGS208881	7	5.68	0.000384966
DPOGS204324	18	14.52	0.000387239
DPOGS213345	13	10.235	0.000396761
DPOGS210288	13	10.08	0.000402862
DPOGS211363	11	8.51	0.000403772
DPOGS211354	12	9.25	0.00040524
DPOGS200638	27	20.7295	0.000406863
DPOGS206039	7	5.37	0.00040719
DPOGS210289	16	12.175	0.00041051
DPOGS206968	5	3.79	0.000412101
DPOGS201832	17	12.85	0.000413256
DPOGS209449	31	23.42	0.000413474
DPOGS201557	11	8.25	0.000416497
DPOGS211175	153	112.942	0.000423162
DPOGS213656	16	11.7221	0.000426369
DPOGS203617	11	7.91	0.000434399
DPOGS200485	50	35.1121	0.000444821
DPOGS212658	8	5.59	0.000447045
DPOGS203309	3	2.09	0.000448337
DPOGS215346	12	8.35667	0.000448561
DPOGS213385	24	16.62	0.00045108
DPOGS215766	19	13.11	0.000452714
DPOGS215043	48	33.0467	0.000453719
DPOGS200051	25	17.1217	0.000456107
DPOGS213462	9	6.07	0.000463156
DPOGS214411	38	25.6183	0.000463346
DPOGS207388	10	6.67333	0.000468091
DPOGS200496	8	5.2	0.000480573
DPOGS215614	13	8.38	0.000484588
DPOGS210891	55	35.1983	0.000488106
DPOGS202794	110	70.2274	0.000489282
DPOGS214617	13	8.28	0.00049044
DPOGS215705	40	25.2675	0.000494505
DPOGS211988	3	1.88857	0.000496155
DPOGS204063	8	4.9	0.000509996
DPOGS211186	32	19.5233	0.000511999
DPOGS214840	21	12.7067	0.000516251
DPOGS213744	34	20.4425	0.000519539
DPOGS211696	25	14.899	0.00052415
DPOGS214382	9	5.29	0.000531447
DPOGS203806	19	11.12	0.00053373
DPOGS203842	6	3.49	0.00053703
DPOGS209582	49	28.4175	0.000538621
DPOGS209786	4	2.28	0.000548022
DPOGS200548	49	27.338	0.00055989
DPOGS211811	75	41.8227	0.000560173
DPOGS213028	59	32.8325	0.000561334
DPOGS210821	39	21.53	0.00056584
DPOGS206139	77	42.4102	0.000567145
DPOGS213255	11	5.97	0.000575561
DPOGS211204	25	13.555	0.000576121
DPOGS206365	132	71.2422	0.000578775
DPOGS201656	224	120.752	0.000579465
DPOGS200759	29	15.61	0.000580321
DPOGS202793	39	20.86	0.000584014
DPOGS211202	52	27.0504	0.000600485
DPOGS203644	13	6.72333	0.000603993
DPOGS213075	34	17.57	0.000604478
DPOGS200926	40	20.5933	0.000606745
DPOGS208303	18	9.2475	0.000608025
DPOGS208602	13	6.64	0.000611512
DPOGS209079	217	110.54	0.000613218
DPOGS214107	22	11.19	0.000614137
DPOGS202970	10	5.0775	0.00061521
DPOGS208883	28	14.17	0.00061725
DPOGS200293	8	4.04	0.00061856
DPOGS205815	40	20.14	0.000620402
DPOGS211203	71	34.9233	0.000635061
DPOGS203796	49	23.9625	0.000638759
DPOGS201379	225	108.71	0.000646528
DPOGS202795	100	48.01	0.000650641
DPOGS202773	12	5.73	0.000654184
DPOGS210452	310	147.648	0.000655854
DPOGS214656	8	3.78333	0.000660524
DPOGS202294	5	2.29	0.000682036
DPOGS215677	49	22.29	0.000686687
DPOGS203862	98	44.1315	0.000693666
DPOGS200384	22	9.89	0.000694863
DPOGS205797	98	43.4368	0.000704759
DPOGS204704	120	52.0652	0.000719957
DPOGS210353	15	6.45792	0.000725557
DPOGS208360	4	1.72	0.000725867
DPOGS214474	30	12.9	0.000726448
DPOGS215594	40	17.1842	0.000727117
DPOGS213431	8	3.4	0.000734994
DPOGS201801	37	15.5928	0.000741226
DPOGS215548	69	28.9552	0.000744381
DPOGS210800	13	5.41	0.000750618
DPOGS203932	16	6.61	0.000756121
DPOGS213370	89	36.58	0.00076001
DPOGS200904	37	15.2	0.000760381
DPOGS208175	7	2.83	0.000772576
DPOGS215671	26	10.51	0.000772758
DPOGS215496	12	4.81	0.000779308
DPOGS200908	17	6.7675	0.000784682
DPOGS208946	16	6.34	0.000788322
DPOGS210547	34	13.25	0.00080156
DPOGS203677	24	9.24	0.000811358
DPOGS212299	56	21.36	0.000818955
DPOGS207402	25	9.463	0.000825247
DPOGS206193	74	27.5113	0.00084022
DPOGS203391	18	6.64667	0.000845944
DPOGS211980	9	3.32	0.000846793
DPOGS212742	25	9.04	0.000863862
DPOGS206518	47	16.95	0.000866166
DPOGS200858	15	5.3255	0.00087984
DPOGS202822	36	12.766	0.000880888
DPOGS203308	35	12.06	0.000906554
DPOGS206517	52	17.87	0.000908975
DPOGS209648	50	17.12	0.000912303
DPOGS209112	34	11.62	0.000913999
DPOGS214674	8	2.69	0.000928989
DPOGS200150	14	4.69	0.000932456
DPOGS206069	50	16.7444	0.000932768
DPOGS211545	66	22.03	0.000935842
DPOGS212452	24	7.85633	0.000954255
DPOGS204410	32	10.19	0.000980954
DPOGS214875	38	12.036	0.000986221
DPOGS203218	14	4.41	0.000991659
DPOGS201311	19	5.98	0.000992488
DPOGS202994	24	7.42333	0.00100992
DPOGS202999	27	8.29	0.00101738
DPOGS210074	15	4.6	0.00101861
DPOGS213874	12	3.67	0.00102138
DPOGS203321	43	12.9	0.00104124
DPOGS214132	84	25.14	0.00104373
DPOGS201289	399	117.478	0.00106093
DPOGS204330	69	20.1262	0.00107093
DPOGS210982	35	10.18	0.00107397
DPOGS210536	5	1.44	0.00108452
DPOGS208675	52	14.78	0.00109901
DPOGS212200	25	7.09	0.00110146
DPOGS206344	70	19.825	0.00110296
DPOGS202451	19	5.32	0.00111562
DPOGS202910	143	39.9608	0.00111783
DPOGS202452	201	55.62	0.00112885
DPOGS209009	51	14.1	0.00112986
DPOGS204049	88	24.1	0.00114061
DPOGS203917	11	2.99	0.0011492
DPOGS209706	49	13.23	0.00115694
DPOGS216075	77	20.6483	0.00116487
DPOGS204262	32	8.564	0.0011672
DPOGS214667	80	21.275	0.00117461
DPOGS209581	141	37.0717	0.00118809
DPOGS212589	50	13.01	0.00120051
DPOGS203869	11	2.86	0.00120143
DPOGS211789	53	13.49	0.00122726
DPOGS203616	26	6.60312	0.00122998
DPOGS207327	17	4.31	0.0012321
DPOGS209345	44	11.1469	0.00123302
DPOGS206077	15	3.79	0.0012363
DPOGS214631	194	48.7217	0.00124381
DPOGS202261	25	6.24	0.00125149
DPOGS212876	48	11.84	0.00126638
DPOGS204918	21	5.12333	0.00128038
DPOGS206096	72	17.53	0.00128299
DPOGS204263	13	3.12	0.00130155
DPOGS209118	57	13.68	0.00130155
DPOGS203779	45	10.72	0.00131127
DPOGS201143	147	34.99	0.00131234
DPOGS208350	9	2.14	0.00131372
DPOGS200647	17	4.03	0.0013177
DPOGS204885	49	11.5875	0.00132093
DPOGS213883	26	6.14	0.00132275
DPOGS206037	25	5.86	0.00133265
DPOGS213882	50	11.6193	0.00134419
DPOGS202402	75	17.34	0.00135109
DPOGS206670	43	9.90833	0.00135563
DPOGS201312	42	9.59	0.00136806
DPOGS214479	92	20.85	0.00137833
DPOGS200355	17	3.85	0.00137931
DPOGS207775	96	21.72	0.00138065
DPOGS204260	59	13.33	0.00138259
DPOGS211585	49	11.055	0.00138456
DPOGS205202	54	12.08	0.00139637
DPOGS215645	17	3.8	0.00139746
DPOGS203865	49	10.926	0.0014009
DPOGS200377	20	4.44	0.00140708
DPOGS210346	66	14.48	0.0014238
DPOGS207396	80	17.5047	0.00142761
DPOGS203840	26	5.64	0.00144002
DPOGS203290	57	12.317	0.00144558
DPOGS215528	48	10.25	0.00146282
DPOGS210552	208	44.41	0.00146304
DPOGS204593	28	5.95625	0.00146845
DPOGS211107	38	8.02	0.00148007
DPOGS214632	531	111.95	0.00148164
DPOGS206257	26	5.44	0.00149296
DPOGS207944	22	4.59	0.00149721
DPOGS203653	37	7.71	0.00149906
DPOGS215520	61	12.71	0.00149919
DPOGS209134	33	6.66	0.00154779
DPOGS202391	50	10.08	0.00154947
DPOGS203786	420	84.6472	0.00154992
DPOGS203785	353	69.63	0.00158362
DPOGS207382	93	18.28	0.0015892
DPOGS212546	56	10.8967	0.00160534
DPOGS200231	18	3.46	0.00162506
DPOGS202769	36	6.92	0.00162506
DPOGS206036	105	20.11	0.00163099
DPOGS210672	103	19.436	0.0016554
DPOGS210951	40	7.535	0.00165825
DPOGS209294	63	11.81	0.00166634
DPOGS213678	34	6.37	0.0016673
DPOGS211771	35	6.55	0.00166917
DPOGS207987	51	9.5075	0.00167563
DPOGS208656	192	35.5607	0.00168657
DPOGS210146	28	5.17333	0.00169068
DPOGS213119	28	5.15	0.00169834
DPOGS210664	31	5.69	0.00170185
DPOGS211216	38	6.95	0.00170794
DPOGS212574	28	5.12	0.00170829
DPOGS207276	118	21.54	0.00171123
DPOGS201118	38	6.93	0.00171287
DPOGS203413	46	8.38	0.00171469
DPOGS202695	30	5.43	0.00172582
DPOGS208810	82	14.65	0.00174843
DPOGS211341	55	9.75	0.0017621
DPOGS214869	42	7.4	0.00177293
DPOGS211069	25	4.38	0.00178295
DPOGS202431	12	2.082	0.00180024
DPOGS215153	110	18.98	0.00181038
DPOGS200327	74	12.72	0.00181726
DPOGS210662	160	27.4769	0.00181897
DPOGS214224	36	6.14	0.0018315
DPOGS211437	45	7.66	0.00183509
DPOGS215818	123	20.875	0.00184057
DPOGS205137	130	21.9385	0.00185101
DPOGS203656	19	3.16	0.001878
DPOGS205037	46	7.63	0.00188324
DPOGS214731	51	8.425	0.00189092
DPOGS211597	126	20.63	0.00190785
DPOGS205547	40	6.45	0.00193719
DPOGS203655	81	13.05	0.00193886
DPOGS203983	28	4.49	0.00194798
DPOGS203910	80	12.7	0.0019677
DPOGS201125	108	16.87	0.00199978
DPOGS205606	96	14.7867	0.00202803
DPOGS203469	49	7.505	0.00203948
DPOGS205423	20	3.06	0.00204165
DPOGS202694	158	23.9667	0.00205931
DPOGS215529	387	58.2099	0.00207677
DPOGS208370	36	5.4	0.00208248
DPOGS210830	36	5.39	0.00208635
DPOGS210924	25	3.74	0.00208805
DPOGS208155	131	19.59	0.00208886
DPOGS206192	173	25.82	0.00209297
DPOGS211948	113	16.53	0.0021354
DPOGS212499	21	3.05	0.00215076
DPOGS215549	106	15.3	0.00216415
DPOGS211019	436	62.7057	0.00217196
DPOGS208521	54	7.70667	0.00218877
DPOGS204357	72	10.21	0.00220282
DPOGS207595	226	31.8125	0.00221913
DPOGS203597	42	5.89	0.00222745
DPOGS207945	35	4.87	0.00224498
DPOGS215720	115	15.7281	0.00228399
DPOGS208210	35	4.78	0.00228725
DPOGS207628	121	16.27	0.00232312
DPOGS213309	78	10.43	0.00233606
DPOGS211615	180	23.8825	0.00235432
DPOGS215532	85	11.25	0.00236015
DPOGS212973	64	8.41	0.00237715
DPOGS213555	37	4.79	0.0024129
DPOGS208185	89	11.47	0.00242382
DPOGS211996	94	11.93	0.00246128
DPOGS213378	69	8.738	0.00246666
DPOGS208650	113	14.07	0.00250875
DPOGS209764	104	12.92	0.00251445
DPOGS203451	87	10.79	0.00251867
DPOGS212342	175	21.6312	0.00252715
DPOGS203450	549	67.765	0.0025307
DPOGS207236	25	3.08	0.00253549
DPOGS215474	52	6.39161	0.00254136
DPOGS215665	49	5.97	0.00256386
DPOGS215420	102	12.22	0.00260737
DPOGS211519	80	9.58	0.00260854
DPOGS203490	254	30.2533	0.00262261
DPOGS201117	48	5.67	0.00264442
DPOGS204999	15	1.77	0.00264723
DPOGS212901	258	30.38	0.0026528
DPOGS206797	296	34.5927	0.00267289
DPOGS207830	164	19.0203	0.00269339
DPOGS203648	104	12.03	0.00270048
DPOGS214623	91	10.42	0.00272801
DPOGS208385	44	5.02	0.00273793
DPOGS203718	82	9.28	0.00276019
DPOGS203997	121	13.65	0.00276902
DPOGS216029	38	4.27	0.0027799
DPOGS211065	71	7.96093	0.00278591
DPOGS201676	56	6.25	0.00279886
DPOGS213336	77	8.585	0.00280171
DPOGS212563	174	19.35	0.00280893
DPOGS209002	46	5.1	0.00281748
DPOGS215921	148	16.33	0.00283106
DPOGS203787	58	6.345	0.00285542
DPOGS201112	123	13.445	0.0028577
DPOGS202422	53	5.645	0.00293282
DPOGS212567	201	21.22	0.00295886
DPOGS213489	96	10.1	0.00296909
DPOGS210866	108	11.31	0.00298287
DPOGS211068	113	11.8	0.00299137
DPOGS208145	58	6.05	0.00299465
DPOGS215533	75	7.67	0.00305449
DPOGS210435	201	20.4	0.00307779
DPOGS204676	94	9.29606	0.00315865
DPOGS215321	113	11.15	0.00316575
DPOGS203971	35	3.44	0.00317821
DPOGS204492	101	9.67	0.00326263
DPOGS200888	79	7.54667	0.00326998
DPOGS203603	80	7.3	0.00342326
DPOGS210661	54	4.9	0.00344247
DPOGS204469	48	4.29	0.00349508
DPOGS213430	132	11.6167	0.00354949
DPOGS215231	129	11.3117	0.00356235
DPOGS205439	83	7.2	0.00360096
DPOGS204677	155	13.31	0.0036377
DPOGS215669	84	7.21	0.00363929
DPOGS206045	205	17.54	0.00365088
DPOGS200799	206	17.1175	0.00375924
DPOGS200518	231	19.0967	0.00377857
DPOGS207993	128	10.45	0.00382619
DPOGS208941	459	37.06	0.00386884
DPOGS203867	83	6.66	0.00389293
DPOGS213472	168	13.44	0.00390466
DPOGS203278	273	21.2933	0.0040049
DPOGS206930	192	14.87	0.00403333
DPOGS212075	122	9.28	0.00410662
DPOGS207528	141	10.6733	0.0041266
DPOGS206959	223	16.86	0.00413162
DPOGS210682	40	2.99	0.0041789
DPOGS211665	561	41.7232	0.00420008
DPOGS213870	73	5.32	0.00428632
DPOGS213365	125	9.08	0.00430028
DPOGS205211	260	18.65	0.00435479
DPOGS201323	243	17.13	0.00443121
DPOGS207101	196	13.67	0.00447879
DPOGS211221	238	16.52	0.00450028
DPOGS215440	301	20.64	0.00455543
DPOGS200989	146	9.99	0.00456521
DPOGS204680	146	9.98	0.00456978
DPOGS207006	351	23.61	0.00464391
DPOGS210708	358	23.8025	0.00469822
DPOGS214088	208	13.7353	0.00473041
DPOGS202417	288	18.99	0.00473741
DPOGS209137	520	34.27	0.00473982
DPOGS209305	184	12.05	0.00476984
DPOGS202254	619	40.3492	0.00479214
DPOGS201912	352	22.94	0.00479316
DPOGS207733	209	13.1606	0.0049607
DPOGS200206	102	6.23	0.00511429
DPOGS207526	223	12.78	0.00545063
DPOGS208359	176	9.77079	0.00562673
DPOGS203337	344	18.555	0.00579123
DPOGS203359	230	12.1817	0.00589786
DPOGS205435	133	6.98	0.00595209
DPOGS213379	366	19.07	0.0059952
DPOGS203282	451	23.2867	0.00604982
DPOGS209637	243	12.43	0.00610672
DPOGS202432	99	5.06	0.00611164
DPOGS213109	276	13.94	0.00618471
DPOGS208095	298	14.46	0.00643756
DPOGS206819	84	4.04	0.00649488
DPOGS203866	152	7.125	0.00666395
DPOGS202024	307	13.97	0.0068646
DPOGS205340	255	11.47	0.00694464
DPOGS209741	409	18.19	0.00702366
DPOGS203334	551	22.56	0.00762931
DPOGS201402	469	18.96	0.00772694
DPOGS200283	136	5.19	0.00818549
DPOGS213461	539	20.32	0.00828587
DPOGS204433	481	18.1203	0.00829188
DPOGS200465	172	6.46833	0.00830633
DPOGS207540	141	5.22	0.00843765
DPOGS213366	1088	39.284	0.00865139
DPOGS203921	335	11.85	0.00883079
DPOGS208819	499	16.88	0.00923424
DPOGS203629	484	16.27	0.00929246
DPOGS211602	527	17.41	0.00945551
DPOGS213094	636	20.08	0.00989387
DPOGS205217	555	17.19	0.0100853
DPOGS203626	302	9.23	0.0102206
DPOGS205229	651	19.46	0.0104499
DPOGS211755	222	6.53	0.0106197
DPOGS200359	176	4.82333	0.0113983
DPOGS208097	166	4.35	0.0119204
DPOGS209638	569	14.81	0.0120014
DPOGS206873	279	6.7	0.0130078
DPOGS208096	526	12.1958	0.0134725
DPOGS208377	1082	24.15	0.0139953

## Sheet: edgeR results
OGS2 Gene ID	Log fold change	P Value	P value FDR
DPOGS213094	3.60573	3.08919e-11	9.32935e-09
DPOGS213388	-5.46065	8.94058e-11	1.35003e-08
DPOGS208844	-5.417	4.36183e-09	4.39091e-07
DPOGS209638	5.86053	5.9827e-09	4.51694e-07
DPOGS201323	2.90797	1.66788e-08	1.0074e-06
DPOGS203718	3.15023	2.62306e-06	0.000132027
DPOGS200799	5.17137	5.28621e-06	0.000228062
DPOGS207628	3.03018	1.06612e-05	0.000389404
DPOGS210866	-2.8271	1.16048e-05	0.000389404
DPOGS205606	2.74352	1.89753e-05	0.000542674
DPOGS210282	-4.33767	2.15632e-05	0.000542674
DPOGS215291	-4.11442	4.58227e-05	0.0010645
DPOGS205439	-1.99738	7.13645e-05	0.00153943
DPOGS202773	-3.08028	8.32944e-05	0.00160451
DPOGS210353	-4.10616	8.5007e-05	0.00160451
DPOGS203786	-1.50437	0.000118678	0.00210829
DPOGS206192	1.82172	0.000221337	0.00371354
DPOGS208819	2.83651	0.000308417	0.00490221
DPOGS211221	2.46017	0.000725822	0.0106595
DPOGS214371	-3.47948	0.000741226	0.0106595
DPOGS214479	-2.72042	0.000820349	0.0112612
DPOGS201402	1.99542	0.00102868	0.0135071
DPOGS205592	-3.31459	0.00150698	0.0184719
DPOGS215440	2.44199	0.00152913	0.0184719
DPOGS208385	-1.64198	0.00163524	0.018994
DPOGS211948	1.93285	0.00171955	0.0192334
DPOGS213431	-3.42353	0.00206898	0.0222603
DPOGS200359	1.6988	0.00213758	0.0222603
DPOGS203490	2.51606	0.00282214	0.0275257
DPOGS212039	-3.12024	0.00296141	0.0275257
DPOGS209016	-2.60505	0.0030318	0.0275257
DPOGS201118	-1.5211	0.00310597	0.0275257
DPOGS212495	-3.0295	0.00311174	0.0275257
DPOGS206819	-1.48287	0.00325132	0.0275257
DPOGS208377	1.28831	0.0032812	0.0275257
DPOGS202403	-2.13825	0.00417227	0.0340548
DPOGS211597	2.08262	0.00480436	0.0381821
DPOGS212973	2.22373	0.00566555	0.0433597
DPOGS202391	-3.30962	0.00574751	0.0433597
DPOGS213255	-2.99053	0.00597806	0.0433597
DPOGS200888	2.10641	0.00603016	0.0433597
DPOGS204677	1.89938	0.00622082	0.0436533
DPOGS212621	-2.79429	0.00648065	0.0436533
DPOGS211176	-2.83261	0.00650464	0.0436533
DPOGS210891	-1.56857	0.00764782	0.0500107
DPOGS201094	-3.00057	0.00778313	0.0500107
DPOGS202024	1.14892	0.00894506	0.0562794
DPOGS211615	1.31568	0.00927508	0.0571648
DPOGS202417	1.80042	0.00977255	0.0590262
DPOGS212658	-2.45398	0.0102847	0.0609014
DPOGS203932	-2.79848	0.0125489	0.0728801
DPOGS205570	-2.31879	0.0132629	0.0755737
DPOGS202999	-1.43834	0.0138533	0.0774758
DPOGS214632	-0.957954	0.0142116	0.0780348
DPOGS202628	-2.86183	0.0166764	0.0899336
DPOGS204260	-1.78973	0.0170573	0.090374
DPOGS208656	1.29365	0.0181265	0.0927831
DPOGS212342	1.13877	0.0210815	0.10611
DPOGS209009	-2.1201	0.0215664	0.106771
DPOGS207944	-1.95098	0.0236149	0.114272
DPOGS209648	-1.67293	0.0238381	0.114272
DPOGS201744	-2.4212	0.0250295	0.118108
DPOGS201125	1.05896	0.0291564	0.132875
DPOGS213370	2.34834	0.0302064	0.132875
DPOGS201143	1.04955	0.0305226	0.132875
DPOGS202822	-1.41949	0.0305665	0.132875
DPOGS211102	-2.33628	0.0310161	0.132875
DPOGS200496	-1.80671	0.0311586	0.132875
DPOGS203626	1.37811	0.0312389	0.132875
DPOGS211657	-1.79352	0.0350501	0.147016
DPOGS204553	-2.88631	0.0369525	0.152872
DPOGS210289	-2.4626	0.0379339	0.153392
DPOGS203617	-2.56671	0.0385262	0.153392
DPOGS207528	-1.43407	0.0393613	0.153392
DPOGS214623	2.99807	0.0393739	0.153392
DPOGS214731	1.5608	0.0396178	0.153392
DPOGS210435	0.865044	0.040253	0.153879
DPOGS208883	-1.39623	0.0416852	0.157362
DPOGS216169	-2.23783	0.0435622	0.162417
DPOGS207540	-1.03862	0.0453452	0.167003
DPOGS204330	3.6099	0.0462442	0.168262
DPOGS209079	-0.910935	0.053157	0.18761
DPOGS206968	-2.13791	0.0532951	0.18761
DPOGS204999	-1.86383	0.0534252	0.18761
DPOGS207006	-1.55615	0.0542105	0.187932
DPOGS211437	-1.13315	0.0547617	0.187932
DPOGS210956	-2.10382	0.059058	0.200399
DPOGS202366	-2.0852	0.0656707	0.220362
DPOGS206193	2.59683	0.0694531	0.227263
DPOGS202422	-1.89061	0.0695235	0.227263
DPOGS203290	-1.23446	0.0706695	0.227263
DPOGS210702	2.62076	0.0708607	0.227263
DPOGS201289	-0.810268	0.0721019	0.227263
DPOGS215532	-1.0981	0.0724417	0.227263
DPOGS203207	-2.3674	0.0733771	0.227263
DPOGS213366	1.18239	0.0741692	0.227263
DPOGS204885	1.17552	0.0756318	0.227263
DPOGS208145	1.1579	0.0760083	0.227263
DPOGS206518	-1.08691	0.0761308	0.227263
DPOGS208750	-2.14734	0.0767576	0.227263
DPOGS210146	-1.75452	0.0795013	0.233101
DPOGS207441	-1.97589	0.081837	0.235774
DPOGS213436	-1.71397	0.0824714	0.235774
DPOGS202769	1.36546	0.0827552	0.235774
DPOGS214674	-2.10535	0.0842599	0.237818
DPOGS203334	0.877888	0.0878709	0.245713
DPOGS211545	2.45596	0.0959034	0.263509
DPOGS206257	1.61445	0.0967013	0.263509
DPOGS215321	-1.19596	0.0968527	0.263509
DPOGS215741	-1.91958	0.10473	0.282396
DPOGS206517	-1.01946	0.113044	0.302118
DPOGS201709	-1.78898	0.117781	0.310462
DPOGS215496	-1.51464	0.118222	0.310462
DPOGS201379	-0.754698	0.122112	0.317911
DPOGS206670	-1.06267	0.126754	0.326528
DPOGS200908	-1.85548	0.130531	0.331264
DPOGS210672	0.765245	0.13369	0.334119
DPOGS210700	-1.50223	0.135715	0.334119
DPOGS203450	-0.570915	0.136195	0.334119
DPOGS205797	-0.755562	0.136713	0.334119
DPOGS210806	-1.96614	0.138801	0.334119
DPOGS206139	-0.731702	0.139139	0.334119
DPOGS207276	0.800952	0.139401	0.334119
DPOGS204676	1.98974	0.142239	0.338239
DPOGS203282	0.598786	0.147076	0.347007
DPOGS210459	-1.68939	0.149346	0.349631
DPOGS201656	-0.656448	0.150788	0.350293
DPOGS200206	0.986613	0.151972	0.350347
DPOGS211602	0.650094	0.153811	0.351818
DPOGS213831	-1.86	0.15494	0.351818
DPOGS204433	0.878426	0.156408	0.352062
DPOGS206625	-1.62983	0.157474	0.352062
DPOGS202898	-1.83527	0.158545	0.352062
DPOGS208175	-1.68761	0.160006	0.352127
DPOGS209852	-1.81786	0.162072	0.352127
DPOGS209903	-1.81786	0.162072	0.352127
DPOGS202732	-2.04125	0.166631	0.359446
DPOGS203308	-1.85939	0.173968	0.368388
DPOGS213120	1.05953	0.174109	0.368388
DPOGS201752	-1.69613	0.174436	0.368388
DPOGS201117	-0.866334	0.177287	0.371811
DPOGS210800	-1.77524	0.17969	0.372247
DPOGS212563	0.56594	0.17996	0.372247
DPOGS203218	-1.64788	0.18584	0.381793
DPOGS203787	0.839003	0.190834	0.389404
DPOGS203778	-1.8261	0.192154	0.389466
DPOGS210452	0.740456	0.196059	0.394733
DPOGS204324	-1.70239	0.19977	0.39954
DPOGS204680	1.65096	0.202221	0.399956
DPOGS214869	1.67808	0.202681	0.399956
DPOGS210821	2.16416	0.203951	0.399956
DPOGS211069	1.99144	0.213352	0.415692
DPOGS207386	-1.55391	0.216347	0.417133
DPOGS214092	-1.86264	0.216854	0.417133
DPOGS208185	-0.658632	0.220156	0.418851
DPOGS209134	1.03519	0.220521	0.418851
DPOGS211475	-1.1097	0.223304	0.421486
DPOGS201676	0.86779	0.228058	0.427787
DPOGS215829	-1.49356	0.232358	0.432024
DPOGS200638	-1.60611	0.233179	0.432024
DPOGS213345	-1.42092	0.238983	0.440078
DPOGS200355	-1.12303	0.24256	0.443959
DPOGS203597	0.697392	0.245475	0.446586
DPOGS214667	0.728623	0.259547	0.469064
DPOGS207775	-0.612828	0.260936	0.469064
DPOGS214218	-1.40655	0.264846	0.473274
DPOGS207402	-0.832043	0.268793	0.477437
DPOGS215043	-0.72283	0.270337	0.477437
DPOGS212299	0.869493	0.276782	0.485977
DPOGS211175	0.572475	0.284369	0.495717
DPOGS202689	-1.28951	0.285612	0.495717
DPOGS211811	1.38738	0.290973	0.502136
DPOGS208810	-0.576059	0.303532	0.520833
DPOGS203921	-0.451863	0.310508	0.529248
DPOGS208650	-0.527962	0.311941	0.529248
DPOGS208713	-1.34286	0.316147	0.533388
DPOGS213385	-0.943367	0.336483	0.561425
DPOGS207193	-1.28468	0.340019	0.564207
DPOGS204284	-0.75453	0.353437	0.58181
DPOGS206069	0.686706	0.354545	0.58181
DPOGS213678	-0.674117	0.358014	0.58181
DPOGS204469	0.794727	0.358333	0.58181
DPOGS200283	-0.464738	0.365445	0.588206
DPOGS203603	-0.642406	0.366168	0.588206
DPOGS203840	1.10206	0.368762	0.589238
DPOGS213870	-0.734	0.371718	0.589893
DPOGS200337	-1.23171	0.373078	0.589893
DPOGS206137	-1.14691	0.377045	0.59306
DPOGS201263	-1.23946	0.385559	0.602376
DPOGS213874	-1.01118	0.386956	0.602376
DPOGS215420	0.69951	0.393556	0.607103
DPOGS215645	-1.18854	0.394014	0.607103
DPOGS213746	-0.957922	0.404346	0.613348
DPOGS212567	0.378229	0.407101	0.613348
DPOGS211789	0.610626	0.407281	0.613348
DPOGS215677	-0.920458	0.407731	0.613348
DPOGS214875	-0.867841	0.410249	0.613348
DPOGS214107	-1.17468	0.410949	0.613348
DPOGS211696	-1.13184	0.412284	0.613348
DPOGS215665	0.569395	0.417418	0.617942
DPOGS204357	-0.454398	0.431351	0.635454
DPOGS205547	0.506313	0.435514	0.638472
DPOGS205217	0.31075	0.446158	0.650363
DPOGS208370	-0.727511	0.448121	0.650363
DPOGS209915	-1.08766	0.450085	0.650363
DPOGS215720	0.479207	0.45442	0.653499
DPOGS215705	-0.848949	0.460843	0.659595
DPOGS201984	-0.947435	0.465958	0.663771
DPOGS211204	-0.925655	0.471637	0.663843
DPOGS200148	-0.920906	0.472026	0.663843
DPOGS203629	0.415106	0.472603	0.663843
DPOGS212509	1.37137	0.479736	0.669241
DPOGS203865	0.939047	0.480879	0.669241
DPOGS215594	-0.724879	0.48596	0.673211
DPOGS215921	-0.296173	0.491334	0.677547
DPOGS200051	1.06559	0.499912	0.684137
DPOGS208521	1.18659	0.500643	0.684137
DPOGS202695	-0.478376	0.519283	0.706412
DPOGS205340	0.420769	0.537884	0.728434
DPOGS215346	-0.77221	0.543232	0.731028
DPOGS203806	0.650041	0.547063	0.731028
DPOGS203644	0.773141	0.549456	0.731028
DPOGS206035	-0.898703	0.549953	0.731028
DPOGS204064	-0.742975	0.552706	0.731028
DPOGS205989	-0.875221	0.554322	0.731028
DPOGS213462	-0.724481	0.567665	0.745369
DPOGS202694	-0.30679	0.571742	0.747472
DPOGS203783	-0.750764	0.579266	0.754044
DPOGS208946	1.00943	0.586122	0.759695
DPOGS207101	0.248207	0.598123	0.766169
DPOGS216029	-0.359045	0.598728	0.766169
DPOGS204492	0.452342	0.604274	0.770004
DPOGS212876	-0.322546	0.611231	0.775595
DPOGS210552	-0.223047	0.618131	0.781069
DPOGS200759	0.554661	0.634906	0.796958
DPOGS200327	0.392224	0.635983	0.796958
DPOGS200518	-0.458829	0.643641	0.803221
DPOGS207396	0.54346	0.652748	0.811235
DPOGS209741	0.283735	0.670309	0.829645
DPOGS209449	-0.587767	0.679466	0.837545
DPOGS202994	-0.562406	0.688002	0.839859
DPOGS214411	-0.502987	0.690022	0.839859
DPOGS212419	0.926486	0.69154	0.839859
DPOGS200328	0.358444	0.692467	0.839859
DPOGS209136	0.759217	0.706594	0.846792
DPOGS200647	-0.760358	0.716382	0.855128
DPOGS213623	0.746433	0.72012	0.856206
DPOGS203796	-0.245012	0.724106	0.856229
DPOGS202261	0.37551	0.726982	0.856229
DPOGS205211	0.402333	0.728645	0.856229
DPOGS210951	0.442335	0.733558	0.858661
DPOGS211775	-0.553746	0.737092	0.859467
DPOGS206096	-0.42203	0.748843	0.864841
DPOGS213309	-0.431866	0.749949	0.864841
DPOGS209345	-0.472519	0.751422	0.864841
DPOGS208881	0.741322	0.753156	0.864841
DPOGS200926	-0.480057	0.76623	0.873428
DPOGS214382	-0.374646	0.769684	0.873428
DPOGS212075	0.361271	0.772203	0.873428
DPOGS212130	-0.38975	0.793596	0.894276
DPOGS212420	-0.348683	0.814944	0.914918
DPOGS211519	-0.18002	0.818037	0.914989
DPOGS215800	0.523825	0.822489	0.916359
DPOGS214113	-0.467799	0.825696	0.916359
DPOGS211341	0.206768	0.828365	0.916359
DPOGS212200	0.390153	0.831494	0.916465
DPOGS200904	-0.320395	0.836457	0.918582
DPOGS206039	-0.369662	0.842132	0.919759
DPOGS209137	-0.172475	0.84362	0.919759
DPOGS200989	-0.123557	0.849189	0.9225
DPOGS211354	0.506522	0.857013	0.925143
DPOGS200427	-0.426381	0.857749	0.925143
DPOGS209305	0.0902305	0.864923	0.929561
DPOGS208941	-0.108571	0.882911	0.942187
DPOGS203034	0.266588	0.886892	0.943103
DPOGS213119	-0.158969	0.895787	0.949219
DPOGS205423	-0.124901	0.899801	0.95014
DPOGS209581	-0.100081	0.921464	0.96648
DPOGS215614	0.206849	0.927763	0.96648
DPOGS206344	-0.0804691	0.927916	0.96648
DPOGS214840	0.131557	0.928633	0.96648
DPOGS203677	-0.117991	0.931277	0.96648
DPOGS205815	-0.145783	0.93471	0.96672
DPOGS208095	0.0291447	0.950243	0.979431
DPOGS213656	-0.132955	0.954783	0.980764
DPOGS201112	-0.0678451	0.970745	0.99378
DPOGS208439	0.336266	1	1
DPOGS202178	-0.020165	1	1
DPOGS211585	-0.033632	1	1
DPOGS215635	-0.049575	1	1
DPOGS214956	0.754955	1	1
DPOGS211368	0.322646	1	1
DPOGS203389	-0.164275	1	1
